# Supplementary material for: Crystal structure of (4-hy­droxy­piperidin-1-yl)[4-(tri­fluoro­meth­yl)phen­yl]methanone
Source: Acta Crystallogr E Crystallogr Commun. 2015 Sep 26;71(Pt 10):o790–1. doi: 10.1107/S205698901501765X (PMC4647357; doi:10.1107/S205698901501765X)
Supplement: Supplementary file 1 [file e-71-0o790-sup1.cif]

##############################################################################
#                                                                            #
# This CIF contains the data in a paper accepted for publication in          #
# Acta Crystallographica Section E. It conforms to the requirements of       #
# Notes for Authors for Acta Crystallographica Section E, and has been       #
# peer reviewed under the auspices of the IUCr Commission on Journals.       #
#                                                                            #
# Full details of the Crystallographic Information File format               #
# are given in the paper "The Crystallographic Information File (CIF):       #
# a New Standard Archive File for Crystallography" by S. R. Hall, F. H.      #
# Allen and I. D. Brown [Acta Cryst. (1991), A47, 655-685].                  #
#                                                                            #
# The current version of the core CIF dictionary is obtainable from          #
# ftp://ftp.iucr.org/pub/cif_core.dic.                                       #
#                                                                            #
# Software is freely available for graphical display of the structure(s)     #
# in this CIF. For information consult the CIF software page                 #
# http://www.iucr.org/resources/cif/software.                                #
#                                                                            #
# This file may be used for bona fide research purposes within the           #
# scientific community so long as proper attribution is given to the journal # 
# article from which it was obtained.                                        #
#                                                                            #
##############################################################################
data_I
_audit_creation_method     SHELXL-97
_chemical_name_systematic
;
(4-Hydroxypiperidin-1-yl)[4-(trifluoromethyl)phenyl]methanone
;
_chemical_name_common     ?
_chemical_formula_moiety     'C13 H14 F3 N O2'
_chemical_formula_sum     'C13 H14 F3 N O2'
_chemical_formula_iupac     'C13 H14 F3 N O2'
_chemical_formula_weight     273.25
_chemical_melting_point     ?
_symmetry_cell_setting     orthorhombic
_symmetry_space_group_name_H-M     'P n a 21'
_symmetry_space_group_name_Hall     'P 2c -2n'
loop_
    _symmetry_equiv_pos_as_xyz
    'x, y, z'
    '-x, -y, z+1/2'
    '-x+1/2, y+1/2, z+1/2'
    'x+1/2, -y+1/2, z'
_cell_length_a     16.1328(14)
_cell_length_b     6.8283(6)
_cell_length_c     23.017(2)
_cell_angle_alpha     90.00
_cell_angle_beta     90.00
_cell_angle_gamma     90.00
_cell_volume     2535.5(4)
_cell_formula_units_Z     8
_cell_measurement_reflns_used     ?
_cell_measurement_theta_min     1.77
_cell_measurement_theta_max     25.67
_cell_measurement_temperature     293(2)
_exptl_crystal_description     'block'
_exptl_crystal_colour     colorless
_exptl_crystal_size_max     0.35
_exptl_crystal_size_mid     0.30
_exptl_crystal_size_min     0.25
_exptl_crystal_density_diffrn     1.432
_exptl_crystal_density_meas     ?
_exptl_crystal_density_method     'not measured'
_exptl_crystal_F_000     1136
_exptl_absorpt_coefficient_mu     0.125
_exptl_absorpt_correction_type     multi-scan
_exptl_absorpt_process_details
;
(SADABS; Bruker, 2004)
;
_exptl_absorpt_correction_T_min     0.9574
_exptl_absorpt_correction_T_max     0.9693
_exptl_special_details     ?
_diffrn_ambient_temperature     293(2)
_diffrn_radiation_type     MoK\a
_diffrn_radiation_wavelength     0.71073
_diffrn_radiation_source     'fine-focus sealed tube'
_diffrn_radiation_monochromator     graphite
_diffrn_measurement_device_type     'Bruker Kappa APEXII CCD'
_diffrn_measurement_method     '\w and \f scans'
_diffrn_detector_area_resol_mean     ?
_diffrn_reflns_number     26641
_diffrn_reflns_av_R_equivalents     0.0455
_diffrn_reflns_av_sigmaI/netI     0.0382
_diffrn_reflns_theta_min     2.52
_diffrn_reflns_theta_max     25.67
_diffrn_reflns_theta_full     25.67
_diffrn_measured_fraction_theta_max     0.996
_diffrn_measured_fraction_theta_full     0.996
_diffrn_reflns_limit_h_min     -19
_diffrn_reflns_limit_h_max     19
_diffrn_reflns_limit_k_min     -8
_diffrn_reflns_limit_k_max     7
_diffrn_reflns_limit_l_min     -28
_diffrn_reflns_limit_l_max     28
_diffrn_standards_number     ?
_diffrn_standards_interval_count     ?
_diffrn_standards_interval_time     ?
_diffrn_standards_decay_%     ?
_refine_special_details
;
Refinement of <i>F</i>^2^ against ALL reflections. The weighted <i>R</i>-factor
<i>wR</i> and goodness of fit <i>S</i> are based on <i>F</i>^2^, conventional
<i>R</i>-factors <i>R</i> are based on <i>F</i>, with <i>F</i> set to zero for
negative <i>F</i>^2^. The threshold expression of <i>F</i>^2^ >
\s(<i>F</i>^2^) is used only for calculating <i>R</i>-factors(gt) <i>etc</i>.
and is not relevant to the choice of reflections for refinement.
<i>R</i>-factors based on <i>F</i>^2^ are statistically about twice as large
as those based on <i>F</i>, and <i>R</i>- factors based on ALL data will be
even larger.
;
_reflns_number_total     4823
_reflns_number_gt     2950
_reflns_threshold_expression     I>2\s(I)
_refine_ls_structure_factor_coef     Fsqd
_refine_ls_matrix_type     full
_refine_ls_R_factor_all     0.1137
_refine_ls_R_factor_gt     0.0539
_refine_ls_wR_factor_gt     0.1380
_refine_ls_wR_factor_ref     0.1902
_refine_ls_goodness_of_fit_ref     1.068
_refine_ls_restrained_S_all     1.068
_refine_ls_number_reflns     4823
_refine_ls_number_parameters     343
_refine_ls_number_restraints     1
_refine_ls_hydrogen_treatment     mixed
_refine_ls_weighting_scheme     calc
_refine_ls_weighting_details
         'calc w=1/[\s^2^(Fo^2^)+(0.0905P)^2^+1.4379P] where P=(Fo^2^+2Fc^2^)/3'
_atom_sites_solution_hydrogens     geom
_atom_sites_solution_primary     direct
_atom_sites_solution_secondary     difmap
_refine_ls_shift/su_max     0.000
_refine_ls_shift/su_mean     0.000
_refine_diff_density_max     0.273
_refine_diff_density_min     -0.263
_refine_ls_extinction_method     none
_refine_ls_extinction_coef     ?
_refine_ls_abs_structure_details     none
loop_
    _atom_type_symbol
    _atom_type_description
    _atom_type_scat_dispersion_real
    _atom_type_scat_dispersion_imag
    _atom_type_scat_source
    'C' 'C' 0.0033 0.0016
                         'International Tables Vol C Tables 4.2.6.8 and 6.1.1.4'
    'H' 'H' 0.0000 0.0000
                         'International Tables Vol C Tables 4.2.6.8 and 6.1.1.4'
    'N' 'N' 0.0061 0.0033
                         'International Tables Vol C Tables 4.2.6.8 and 6.1.1.4'
    'O' 'O' 0.0106 0.0060
                         'International Tables Vol C Tables 4.2.6.8 and 6.1.1.4'
    'F' 'F' 0.0171 0.0103
                         'International Tables Vol C Tables 4.2.6.8 and 6.1.1.4'
_computing_data_collection
;
APEX2 (Bruker, 2004)
;
_computing_cell_refinement
;
SAINT (Bruker, 2004)
;
_computing_data_reduction
;
SAINT (Bruker, 2004)
;
_computing_structure_solution
;
SHELXS97 (Sheldrick, 2008)
;
_computing_structure_refinement
;
SHELXL97 (Sheldrick, 2008)
;
_computing_molecular_graphics
;
ORTEP-3 for Windows (Farrugia, 2012)
;
_computing_publication_material
;
SHELXL97 (Sheldrick, 2008)
;
loop_
    _atom_site_type_symbol
    _atom_site_label
    _atom_site_fract_x
    _atom_site_fract_y
    _atom_site_fract_z
    _atom_site_U_iso_or_equiv
    _atom_site_adp_type
    _atom_site_calc_flag
    _atom_site_refinement_flags
    _atom_site_occupancy
    _atom_site_symmetry_multiplicity
    _atom_site_disorder_assembly
    _atom_site_disorder_group
    C C10 1.0836(3) 0.3171(9) 0.0067(2) 0.0622(13) Uani d . 1 1 . .
    H H1 1.1181 0.4072 0.0294 0.075 Uiso calc R 1 1 . .
    C C9 1.0108(3) 0.4279(8) -0.0181(3) 0.0649(14) Uani d . 1 1 . .
    H H2A 0.9844 0.5021 0.0127 0.078 Uiso calc R 1 1 . .
    H H2B 1.0308 0.5203 -0.0469 0.078 Uiso calc R 1 1 . .
    C C8 0.9480(3) 0.2956(8) -0.0457(2) 0.0593(13) Uani d . 1 1 . .
    H H3A 0.9008 0.3719 -0.0587 0.071 Uiso calc R 1 1 . .
    H H3B 0.9722 0.2316 -0.0793 0.071 Uiso calc R 1 1 . .
    C C12 0.9885(3) 0.0264(7) 0.0177(2) 0.0523(11) Uani d . 1 1 . .
    H H4A 1.0121 -0.0478 -0.0142 0.063 Uiso calc R 1 1 . .
    H H4B 0.9673 -0.0657 0.0462 0.063 Uiso calc R 1 1 . .
    C C11 1.0551(3) 0.1530(8) 0.0453(2) 0.0580(13) Uani d . 1 1 . .
    H H5A 1.0338 0.2078 0.0812 0.070 Uiso calc R 1 1 . .
    H H5B 1.1023 0.0714 0.0550 0.070 Uiso calc R 1 1 . .
    C C7 0.8449(3) 0.1543(6) 0.0173(2) 0.0448(10) Uani d . 1 1 . .
    C C1 0.8174(3) 0.0056(7) 0.06151(19) 0.0450(11) Uani d . 1 1 . .
    C C2 0.8144(3) -0.1940(7) 0.0494(2) 0.0495(11) Uani d . 1 1 . .
    H H8 0.8348 -0.2411 0.0142 0.059 Uiso calc R 1 1 . .
    C C3 0.7815(3) -0.3204(7) 0.0891(2) 0.0485(11) Uani d . 1 1 . .
    H H9 0.7780 -0.4530 0.0802 0.058 Uiso calc R 1 1 . .
    C C4 0.7532(3) -0.2536(7) 0.1427(2) 0.0502(12) Uani d . 1 1 . .
    C C5 0.7564(3) -0.0557(7) 0.1542(2) 0.0606(13) Uani d . 1 1 . .
    H H11 0.7372 -0.0091 0.1897 0.073 Uiso calc R 1 1 . .
    C C6 0.7873(3) 0.0733(7) 0.1142(2) 0.0570(13) Uani d . 1 1 . .
    H H12 0.7881 0.2066 0.1224 0.068 Uiso calc R 1 1 . .
    C C13 0.7202(3) -0.3921(7) 0.1854(2) 0.0589(12) Uani d . 1 1 . .
    C C23 0.6591(3) 0.3211(8) 0.3540(2) 0.0612(13) Uani d . 1 1 . .
    H H14 0.6260 0.4154 0.3318 0.073 Uiso calc R 1 1 . .
    C C22 0.6845(3) 0.1537(8) 0.3146(2) 0.0602(13) Uani d . 1 1 . .
    H H15A 0.7085 0.2067 0.2794 0.072 Uiso calc R 1 1 . .
    H H15B 0.6355 0.0795 0.3039 0.072 Uiso calc R 1 1 . .
    C C21 0.7469(3) 0.0165(7) 0.3433(2) 0.0577(13) Uani d . 1 1 . .
    H H16A 0.7206 -0.0528 0.3752 0.069 Uiso calc R 1 1 . .
    H H16B 0.7661 -0.0795 0.3153 0.069 Uiso calc R 1 1 . .
    C C25 0.7932(3) 0.2784(9) 0.4071(3) 0.0730(17) Uani d . 1 1 . .
    H H17A 0.8421 0.3465 0.4209 0.088 Uiso calc R 1 1 . .
    H H17B 0.7660 0.2179 0.4401 0.088 Uiso calc R 1 1 . .
    C C24 0.7348(3) 0.4220(8) 0.3779(3) 0.0737(16) Uani d . 1 1 . .
    H H18A 0.7179 0.5205 0.4058 0.088 Uiso calc R 1 1 . .
    H H18B 0.7638 0.4878 0.3465 0.088 Uiso calc R 1 1 . .
    C C20 0.8949(3) 0.1163(8) 0.3466(2) 0.0552(12) Uani d . 1 1 . .
    C C17 0.9167(3) -0.0342(7) 0.3019(2) 0.0492(11) Uani d . 1 1 . .
    C C18 0.9246(3) -0.2314(8) 0.3153(2) 0.0548(13) Uani d . 1 1 . .
    H H21 0.9102 -0.2764 0.3521 0.066 Uiso calc R 1 1 . .
    C C19 0.9537(3) -0.3609(7) 0.2742(2) 0.0574(12) Uani d . 1 1 . .
    H H22 0.9605 -0.4926 0.2833 0.069 Uiso calc R 1 1 . .
    C C14 0.9728(3) -0.2926(7) 0.2193(2) 0.0528(12) Uani d . 1 1 . .
    C C15 0.9639(3) -0.1019(8) 0.2054(2) 0.0688(15) Uani d . 1 1 . .
    H H24 0.9766 -0.0586 0.1681 0.083 Uiso calc R 1 1 . .
    C C16 0.9363(4) 0.0281(8) 0.2465(2) 0.0688(15) Uani d . 1 1 . .
    H H25 0.9306 0.1597 0.2369 0.083 Uiso calc R 1 1 . .
    C C26 1.0021(3) -0.4353(8) 0.1751(2) 0.0635(14) Uani d . 1 1 . .
    N N1 0.9207(2) 0.1482(6) -0.00380(16) 0.0494(10) Uani d . 1 1 . .
    N N2 0.8169(2) 0.1289(7) 0.36505(17) 0.0552(11) Uani d . 1 1 . .
    O O2 1.13070(19) 0.2418(6) -0.04018(18) 0.0719(11) Uani d . 1 1 . .
    H H1A 1.1781 0.2194 -0.0292 0.108 Uiso calc R 1 1 . .
    O O1 0.79406(18) 0.2827(5) 0.00270(16) 0.0574(9) Uani d . 1 1 . .
    O O4 0.6124(2) 0.2524(6) 0.40139(18) 0.0712(10) Uani d . 1 1 . .
    H H3 0.5629 0.2553 0.3932 0.107 Uiso calc R 1 1 . .
    O O3 0.9492(2) 0.2285(7) 0.36352(19) 0.0842(14) Uani d . 1 1 . .
    F F1 0.6669(2) -0.5173(6) 0.16460(16) 0.1029(13) Uani d . 1 1 . .
    F F2 0.6821(3) -0.3078(6) 0.22995(16) 0.1089(14) Uani d . 1 1 . .
    F F3 0.7790(2) -0.5065(6) 0.20861(18) 0.1101(14) Uani d . 1 1 . .
    F F4 1.0566(2) -0.5623(6) 0.19448(16) 0.1038(13) Uani d . 1 1 . .
    F F5 1.0359(3) -0.3537(6) 0.12899(16) 0.1165(15) Uani d . 1 1 . .
    F F6 0.9416(2) -0.5492(6) 0.15396(18) 0.1028(12) Uani d . 1 1 . .
loop_
    _atom_site_aniso_label
    _atom_site_aniso_U_11
    _atom_site_aniso_U_22
    _atom_site_aniso_U_33
    _atom_site_aniso_U_12
    _atom_site_aniso_U_13
    _atom_site_aniso_U_23
    C10 0.044(3) 0.079(3) 0.063(3) -0.006(3) 0.005(3) 0.000(3)
    C9 0.047(3) 0.063(3) 0.085(4) -0.002(2) 0.001(3) 0.020(3)
    C8 0.041(3) 0.080(3) 0.057(3) 0.003(2) 0.001(2) 0.028(3)
    C12 0.046(2) 0.054(3) 0.057(3) 0.014(2) 0.003(2) 0.010(2)
    C11 0.044(3) 0.080(3) 0.050(3) 0.010(2) -0.002(2) 0.011(3)
    C7 0.037(2) 0.048(2) 0.049(3) -0.003(2) -0.003(2) 0.000(2)
    C1 0.039(2) 0.049(3) 0.047(3) -0.005(2) 0.002(2) -0.002(2)
    C2 0.052(3) 0.054(3) 0.042(3) -0.001(2) 0.004(2) -0.001(2)
    C3 0.054(3) 0.043(2) 0.048(3) -0.005(2) 0.003(2) -0.007(2)
    C4 0.042(3) 0.064(3) 0.044(3) -0.008(2) 0.001(2) 0.001(2)
    C5 0.071(3) 0.057(3) 0.055(3) -0.012(3) 0.015(3) -0.008(3)
    C6 0.069(3) 0.047(3) 0.054(3) -0.003(2) 0.013(2) -0.008(2)
    C13 0.061(3) 0.063(3) 0.052(3) -0.008(3) 0.002(2) 0.001(3)
    C23 0.048(3) 0.077(3) 0.058(3) -0.003(3) 0.001(3) 0.001(3)
    C22 0.049(3) 0.075(3) 0.056(3) -0.008(2) -0.001(2) -0.009(3)
    C21 0.041(3) 0.065(3) 0.067(3) -0.014(2) 0.002(2) -0.014(3)
    C25 0.046(3) 0.102(4) 0.071(4) 0.003(3) -0.005(3) -0.044(4)
    C24 0.062(3) 0.067(3) 0.093(4) -0.009(3) 0.019(3) -0.027(3)
    C20 0.038(2) 0.072(3) 0.056(3) 0.000(2) -0.004(2) -0.016(3)
    C17 0.034(2) 0.061(3) 0.052(3) 0.000(2) 0.002(2) -0.008(2)
    C18 0.050(3) 0.068(3) 0.046(3) -0.013(2) 0.004(2) -0.006(2)
    C19 0.065(3) 0.054(3) 0.053(3) -0.003(2) -0.002(2) -0.002(3)
    C14 0.045(2) 0.066(3) 0.047(3) 0.008(2) 0.006(2) -0.005(2)
    C15 0.080(4) 0.078(4) 0.048(3) 0.008(3) 0.017(3) 0.001(3)
    C16 0.089(4) 0.055(3) 0.062(3) 0.008(3) 0.013(3) 0.002(3)
    C26 0.057(3) 0.071(3) 0.063(3) 0.010(3) 0.003(3) -0.012(3)
    N1 0.040(2) 0.058(2) 0.050(2) 0.0036(18) 0.0025(17) 0.0156(19)
    N2 0.034(2) 0.076(3) 0.056(3) -0.0026(18) 0.0028(17) -0.026(2)
    O2 0.0471(19) 0.108(3) 0.061(2) 0.003(2) 0.0028(17) 0.005(2)
    O1 0.0420(18) 0.059(2) 0.071(2) 0.0078(15) 0.0006(16) 0.0096(17)
    O4 0.0499(19) 0.096(3) 0.067(3) -0.0026(19) 0.0084(18) 0.006(2)
    O3 0.0412(18) 0.107(3) 0.105(3) -0.013(2) -0.0003(19) -0.053(3)
    F1 0.110(3) 0.116(3) 0.082(2) -0.065(2) -0.004(2) 0.014(2)
    F2 0.155(4) 0.095(2) 0.076(2) -0.016(2) 0.057(2) 0.002(2)
    F3 0.087(2) 0.127(3) 0.116(3) 0.004(2) 0.009(2) 0.069(3)
    F4 0.097(3) 0.119(3) 0.096(3) 0.053(2) -0.008(2) -0.029(2)
    F5 0.168(4) 0.109(3) 0.072(2) 0.004(3) 0.060(3) -0.012(2)
    F6 0.079(2) 0.119(3) 0.110(3) 0.003(2) 0.001(2) -0.059(3)
_geom_special_details
;
All e.s.d.'s (except the e.s.d. in the dihedral angle between two l.s. planes)
are estimated using the full covariance matrix. The cell e.s.d.'s are taken
into account individually in the estimation of e.s.d.'s in distances, angles
and torsion angles; correlations between e.s.d.'s in cell parameters are only
used when they are defined by crystal symmetry. An approximate (isotropic)
treatment of cell e.s.d.'s is used for estimating e.s.d.'s involving l.s.
planes.
;
loop_
    _geom_bond_atom_site_label_1
    _geom_bond_atom_site_label_2
    _geom_bond_site_symmetry_2
    _geom_bond_distance
    _geom_bond_publ_flag
    C10 O2 . 1.417(7) ?
    C10 C11 . 1.501(8) ?
    C10 C9 . 1.509(7) ?
    C10 H1 . 0.9800 ?
    C9 C8 . 1.499(8) ?
    C9 H2A . 0.9700 ?
    C9 H2B . 0.9700 ?
    C8 N1 . 1.462(6) ?
    C8 H3A . 0.9700 ?
    C8 H3B . 0.9700 ?
    C12 N1 . 1.460(6) ?
    C12 C11 . 1.519(7) ?
    C12 H4A . 0.9700 ?
    C12 H4B . 0.9700 ?
    C11 H5A . 0.9700 ?
    C11 H5B . 0.9700 ?
    C7 O1 . 1.247(5) ?
    C7 N1 . 1.316(6) ?
    C7 C1 . 1.505(6) ?
    C1 C6 . 1.386(6) ?
    C1 C2 . 1.392(7) ?
    C2 C3 . 1.364(7) ?
    C2 H8 . 0.9300 ?
    C3 C4 . 1.394(7) ?
    C3 H9 . 0.9300 ?
    C4 C5 . 1.378(7) ?
    C4 C13 . 1.464(7) ?
    C5 C6 . 1.368(7) ?
    C5 H11 . 0.9300 ?
    C6 H12 . 0.9300 ?
    C13 F1 . 1.304(6) ?
    C13 F2 . 1.327(6) ?
    C13 F3 . 1.339(6) ?
    C23 O4 . 1.407(6) ?
    C23 C24 . 1.508(7) ?
    C23 C22 . 1.514(7) ?
    C23 H14 . 0.9800 ?
    C22 C21 . 1.526(7) ?
    C22 H15A . 0.9700 ?
    C22 H15B . 0.9700 ?
    C21 N2 . 1.455(6) ?
    C21 H16A . 0.9700 ?
    C21 H16B . 0.9700 ?
    C25 N2 . 1.457(6) ?
    C25 C24 . 1.516(9) ?
    C25 H17A . 0.9700 ?
    C25 H17B . 0.9700 ?
    C24 H18A . 0.9700 ?
    C24 H18B . 0.9700 ?
    C20 O3 . 1.228(6) ?
    C20 N2 . 1.330(6) ?
    C20 C17 . 1.496(7) ?
    C17 C16 . 1.381(8) ?
    C17 C18 . 1.387(7) ?
    C18 C19 . 1.378(7) ?
    C18 H21 . 0.9300 ?
    C19 C14 . 1.380(7) ?
    C19 H22 . 0.9300 ?
    C14 C15 . 1.349(7) ?
    C14 C26 . 1.486(7) ?
    C15 C16 . 1.372(7) ?
    C15 H24 . 0.9300 ?
    C16 H25 . 0.9300 ?
    C26 F4 . 1.313(6) ?
    C26 F5 . 1.317(7) ?
    C26 F6 . 1.339(6) ?
    O2 H1A . 0.8200 ?
    O4 H3 . 0.8200 ?
loop_
    _geom_angle_atom_site_label_1
    _geom_angle_atom_site_label_2
    _geom_angle_atom_site_label_3
    _geom_angle_site_symmetry_1
    _geom_angle_site_symmetry_3
    _geom_angle
    _geom_angle_publ_flag
    O2 C10 C11 . . 110.1(5) ?
    O2 C10 C9 . . 108.1(5) ?
    C11 C10 C9 . . 111.1(4) ?
    O2 C10 H1 . . 109.2 ?
    C11 C10 H1 . . 109.2 ?
    C9 C10 H1 . . 109.2 ?
    C8 C9 C10 . . 112.6(5) ?
    C8 C9 H2A . . 109.1 ?
    C10 C9 H2A . . 109.1 ?
    C8 C9 H2B . . 109.1 ?
    C10 C9 H2B . . 109.1 ?
    H2A C9 H2B . . 107.8 ?
    N1 C8 C9 . . 109.8(4) ?
    N1 C8 H3A . . 109.7 ?
    C9 C8 H3A . . 109.7 ?
    N1 C8 H3B . . 109.7 ?
    C9 C8 H3B . . 109.7 ?
    H3A C8 H3B . . 108.2 ?
    N1 C12 C11 . . 110.3(4) ?
    N1 C12 H4A . . 109.6 ?
    C11 C12 H4A . . 109.6 ?
    N1 C12 H4B . . 109.6 ?
    C11 C12 H4B . . 109.6 ?
    H4A C12 H4B . . 108.1 ?
    C10 C11 C12 . . 113.2(4) ?
    C10 C11 H5A . . 108.9 ?
    C12 C11 H5A . . 108.9 ?
    C10 C11 H5B . . 108.9 ?
    C12 C11 H5B . . 108.9 ?
    H5A C11 H5B . . 107.7 ?
    O1 C7 N1 . . 122.3(4) ?
    O1 C7 C1 . . 117.6(4) ?
    N1 C7 C1 . . 120.1(4) ?
    C6 C1 C2 . . 119.3(4) ?
    C6 C1 C7 . . 118.1(4) ?
    C2 C1 C7 . . 122.4(4) ?
    C3 C2 C1 . . 119.9(5) ?
    C3 C2 H8 . . 120.0 ?
    C1 C2 H8 . . 120.0 ?
    C2 C3 C4 . . 120.9(4) ?
    C2 C3 H9 . . 119.5 ?
    C4 C3 H9 . . 119.5 ?
    C5 C4 C3 . . 118.6(5) ?
    C5 C4 C13 . . 121.2(5) ?
    C3 C4 C13 . . 120.2(4) ?
    C6 C5 C4 . . 121.1(5) ?
    C6 C5 H11 . . 119.5 ?
    C4 C5 H11 . . 119.5 ?
    C5 C6 C1 . . 120.1(5) ?
    C5 C6 H12 . . 119.9 ?
    C1 C6 H12 . . 119.9 ?
    F1 C13 F2 . . 105.2(5) ?
    F1 C13 F3 . . 103.4(4) ?
    F2 C13 F3 . . 105.8(4) ?
    F1 C13 C4 . . 114.7(4) ?
    F2 C13 C4 . . 114.0(4) ?
    F3 C13 C4 . . 112.8(4) ?
    O4 C23 C24 . . 107.6(4) ?
    O4 C23 C22 . . 110.9(5) ?
    C24 C23 C22 . . 110.1(4) ?
    O4 C23 H14 . . 109.4 ?
    C24 C23 H14 . . 109.4 ?
    C22 C23 H14 . . 109.4 ?
    C23 C22 C21 . . 112.6(4) ?
    C23 C22 H15A . . 109.1 ?
    C21 C22 H15A . . 109.1 ?
    C23 C22 H15B . . 109.1 ?
    C21 C22 H15B . . 109.1 ?
    H15A C22 H15B . . 107.8 ?
    N2 C21 C22 . . 109.7(4) ?
    N2 C21 H16A . . 109.7 ?
    C22 C21 H16A . . 109.7 ?
    N2 C21 H16B . . 109.7 ?
    C22 C21 H16B . . 109.7 ?
    H16A C21 H16B . . 108.2 ?
    N2 C25 C24 . . 108.8(5) ?
    N2 C25 H17A . . 109.9 ?
    C24 C25 H17A . . 109.9 ?
    N2 C25 H17B . . 109.9 ?
    C24 C25 H17B . . 109.9 ?
    H17A C25 H17B . . 108.3 ?
    C23 C24 C25 . . 111.7(5) ?
    C23 C24 H18A . . 109.3 ?
    C25 C24 H18A . . 109.3 ?
    C23 C24 H18B . . 109.3 ?
    C25 C24 H18B . . 109.3 ?
    H18A C24 H18B . . 107.9 ?
    O3 C20 N2 . . 122.3(4) ?
    O3 C20 C17 . . 118.5(4) ?
    N2 C20 C17 . . 119.1(4) ?
    C16 C17 C18 . . 118.8(5) ?
    C16 C17 C20 . . 118.5(5) ?
    C18 C17 C20 . . 122.4(5) ?
    C19 C18 C17 . . 120.2(5) ?
    C19 C18 H21 . . 119.9 ?
    C17 C18 H21 . . 119.9 ?
    C18 C19 C14 . . 119.2(5) ?
    C18 C19 H22 . . 120.4 ?
    C14 C19 H22 . . 120.4 ?
    C15 C14 C19 . . 121.3(5) ?
    C15 C14 C26 . . 120.3(5) ?
    C19 C14 C26 . . 118.4(5) ?
    C14 C15 C16 . . 119.7(5) ?
    C14 C15 H24 . . 120.2 ?
    C16 C15 H24 . . 120.2 ?
    C15 C16 C17 . . 120.8(5) ?
    C15 C16 H25 . . 119.6 ?
    C17 C16 H25 . . 119.6 ?
    F4 C26 F5 . . 106.0(5) ?
    F4 C26 F6 . . 103.2(4) ?
    F5 C26 F6 . . 104.7(5) ?
    F4 C26 C14 . . 114.5(5) ?
    F5 C26 C14 . . 114.0(5) ?
    F6 C26 C14 . . 113.4(4) ?
    C7 N1 C12 . . 126.1(4) ?
    C7 N1 C8 . . 120.0(4) ?
    C12 N1 C8 . . 113.0(4) ?
    C20 N2 C21 . . 126.2(4) ?
    C20 N2 C25 . . 120.3(4) ?
    C21 N2 C25 . . 113.2(4) ?
    C10 O2 H1A . . 109.5 ?
    C23 O4 H3 . . 109.5 ?
loop_
    _geom_torsion_atom_site_label_1
    _geom_torsion_atom_site_label_2
    _geom_torsion_atom_site_label_3
    _geom_torsion_atom_site_label_4
    _geom_torsion_site_symmetry_1
    _geom_torsion_site_symmetry_2
    _geom_torsion_site_symmetry_3
    _geom_torsion_site_symmetry_4
    _geom_torsion
    _geom_torsion_publ_flag
    O2 C10 C9 C8 . . . . 70.2(6) ?
    C11 C10 C9 C8 . . . . -50.8(7) ?
    C10 C9 C8 N1 . . . . 55.5(6) ?
    O2 C10 C11 C12 . . . . -71.0(5) ?
    C9 C10 C11 C12 . . . . 48.7(6) ?
    N1 C12 C11 C10 . . . . -51.7(6) ?
    O1 C7 C1 C6 . . . . -55.1(6) ?
    N1 C7 C1 C6 . . . . 123.6(5) ?
    O1 C7 C1 C2 . . . . 119.0(5) ?
    N1 C7 C1 C2 . . . . -62.2(6) ?
    C6 C1 C2 C3 . . . . 0.4(7) ?
    C7 C1 C2 C3 . . . . -173.7(4) ?
    C1 C2 C3 C4 . . . . -2.2(7) ?
    C2 C3 C4 C5 . . . . 2.3(7) ?
    C2 C3 C4 C13 . . . . -178.3(4) ?
    C3 C4 C5 C6 . . . . -0.6(8) ?
    C13 C4 C5 C6 . . . . 180.0(5) ?
    C4 C5 C6 C1 . . . . -1.1(8) ?
    C2 C1 C6 C5 . . . . 1.2(7) ?
    C7 C1 C6 C5 . . . . 175.6(4) ?
    C5 C4 C13 F1 . . . . 132.1(5) ?
    C3 C4 C13 F1 . . . . -47.2(7) ?
    C5 C4 C13 F2 . . . . 10.8(7) ?
    C3 C4 C13 F2 . . . . -168.6(5) ?
    C5 C4 C13 F3 . . . . -109.9(6) ?
    C3 C4 C13 F3 . . . . 70.7(6) ?
    O4 C23 C22 C21 . . . . -67.9(5) ?
    C24 C23 C22 C21 . . . . 51.1(6) ?
    C23 C22 C21 N2 . . . . -53.0(5) ?
    O4 C23 C24 C25 . . . . 67.5(6) ?
    C22 C23 C24 C25 . . . . -53.5(6) ?
    N2 C25 C24 C23 . . . . 57.8(6) ?
    O3 C20 C17 C16 . . . . -67.8(7) ?
    N2 C20 C17 C16 . . . . 109.6(6) ?
    O3 C20 C17 C18 . . . . 106.8(6) ?
    N2 C20 C17 C18 . . . . -75.7(6) ?
    C16 C17 C18 C19 . . . . 1.8(7) ?
    C20 C17 C18 C19 . . . . -172.8(4) ?
    C17 C18 C19 C14 . . . . -1.7(7) ?
    C18 C19 C14 C15 . . . . 0.5(8) ?
    C18 C19 C14 C26 . . . . -178.5(4) ?
    C19 C14 C15 C16 . . . . 0.6(8) ?
    C26 C14 C15 C16 . . . . 179.5(5) ?
    C14 C15 C16 C17 . . . . -0.5(9) ?
    C18 C17 C16 C15 . . . . -0.8(8) ?
    C20 C17 C16 C15 . . . . 174.1(5) ?
    C15 C14 C26 F4 . . . . 137.5(5) ?
    C19 C14 C26 F4 . . . . -43.5(7) ?
    C15 C14 C26 F5 . . . . 15.3(8) ?
    C19 C14 C26 F5 . . . . -165.7(5) ?
    C15 C14 C26 F6 . . . . -104.4(6) ?
    C19 C14 C26 F6 . . . . 74.6(6) ?
    O1 C7 N1 C12 . . . . 168.7(4) ?
    C1 C7 N1 C12 . . . . -10.0(7) ?
    O1 C7 N1 C8 . . . . 0.2(7) ?
    C1 C7 N1 C8 . . . . -178.5(4) ?
    C11 C12 N1 C7 . . . . -111.8(5) ?
    C11 C12 N1 C8 . . . . 57.4(5) ?
    C9 C8 N1 C7 . . . . 110.3(5) ?
    C9 C8 N1 C12 . . . . -59.5(6) ?
    O3 C20 N2 C21 . . . . 173.3(5) ?
    C17 C20 N2 C21 . . . . -4.0(8) ?
    O3 C20 N2 C25 . . . . -0.5(9) ?
    C17 C20 N2 C25 . . . . -177.9(5) ?
    C22 C21 N2 C20 . . . . -115.5(6) ?
    C22 C21 N2 C25 . . . . 58.7(6) ?
    C24 C25 N2 C20 . . . . 113.5(5) ?
    C24 C25 N2 C21 . . . . -61.1(6) ?
loop_
    _geom_hbond_atom_site_label_D
    _geom_hbond_atom_site_label_H
    _geom_hbond_atom_site_label_A
    _geom_hbond_site_symmetry_A
    _geom_hbond_distance_DH
    _geom_hbond_distance_HA
    _geom_hbond_distance_DA
    _geom_hbond_angle_DHA
    O2 H1A O1 4 0.82 2.01 2.819(4) 169
    O4 H3 O3 4_455 0.82 1.96 2.775(5) 173
    C3 H9 O1 1_545 0.93 2.55 3.367(6) 147
    C18 H21 O2 2_755 0.93 2.58 3.445(7) 156
_iucr_refine_instructions_details
;
TITL G4 in Pnma
CELL  0.71073  16.1328   6.8283  23.0167   90.000   90.000   90.000
ZERR     8.00   0.0014   0.0006   0.0020    0.000    0.000    0.000
LATT  -1
SYMM  - X, - Y, 1/2 + Z
SYMM  1/2 - X, 1/2 + Y, 1/2 + Z
SYMM  1/2 + X, 1/2 - Y,   Z
SFAC  C    H    N    O    F
UNIT  104  112  8    16   24
MERG   2
OMIT    -3.00  52.00
EQIV $1 X, -1+Y, Z
EQIV $2 1/2+X, 1/2-Y, Z
EQIV $3 -1/2+X, 1/2-Y, Z
EQIV $4 2-X, -Y, 1/2+Z
HTAB C3 O1_$1
HTAB O2 O1_$2
HTAB O4 O3_$3
HTAB C18 O2_$4
HTAB C5 F2
HTAB C25 O3
HTAB C15 F5
HTAB C8 O1
FMAP   2
PLAN   25
SIZE     0.25   0.30   0.35
ACTA
BOND   $H
CONF
L.S.   4
WGHT    0.090500    1.437900
FVAR       0.11707
C10   1    1.083557    0.317062    0.006732    11.00000    0.04371    0.07946 =
         0.06333   -0.00015    0.00543   -0.00616
AFIX  13
H1    2    1.118060    0.407209    0.029377    11.00000   -1.20000
AFIX   0
C9    1    1.010804    0.427931   -0.018106    11.00000    0.04692    0.06314 =
         0.08457    0.02010    0.00147   -0.00167
AFIX  23
H2A   2    0.984360    0.502056    0.012698    11.00000   -1.20000
H2B   2    1.030761    0.520299   -0.046907    11.00000   -1.20000
AFIX   0
C8    1    0.947984    0.295569   -0.045697    11.00000    0.04149    0.07967 =
         0.05682    0.02842    0.00093    0.00282
AFIX  23
H3A   2    0.900780    0.371918   -0.058672    11.00000   -1.20000
H3B   2    0.972169    0.231644   -0.079299    11.00000   -1.20000
AFIX   0
C12   1    0.988455    0.026374    0.017713    11.00000    0.04583    0.05421 =
         0.05686    0.01042    0.00312    0.01389
AFIX  23
H4A   2    1.012097   -0.047844   -0.014172    11.00000   -1.20000
H4B   2    0.967325   -0.065651    0.046197    11.00000   -1.20000
AFIX   0
C11   1    1.055087    0.153043    0.045279    11.00000    0.04427    0.07960 =
         0.05014    0.01088   -0.00249    0.01030
AFIX  23
H5A   2    1.033758    0.207816    0.081175    11.00000   -1.20000
H5B   2    1.102308    0.071373    0.054951    11.00000   -1.20000
AFIX   0
C7    1    0.844931    0.154343    0.017268    11.00000    0.03658    0.04843 =
         0.04947   -0.00007   -0.00290   -0.00274
C1    1    0.817448    0.005593    0.061512    11.00000    0.03918    0.04850 =
         0.04746   -0.00213    0.00185   -0.00511
C2    1    0.814403   -0.193994    0.049372    11.00000    0.05237    0.05401 =
         0.04220   -0.00111    0.00398   -0.00085
AFIX  43
H8    2    0.834754   -0.241098    0.014246    11.00000   -1.20000
AFIX   0
C3    1    0.781534   -0.320392    0.089064    11.00000    0.05409    0.04304 =
         0.04840   -0.00734    0.00314   -0.00487
AFIX  43
H9    2    0.777954   -0.452993    0.080186    11.00000   -1.20000
AFIX   0
C4    1    0.753243   -0.253607    0.142729    11.00000    0.04240    0.06450 =
         0.04372    0.00141    0.00068   -0.00796
C5    1    0.756404   -0.055745    0.154196    11.00000    0.07053    0.05679 =
         0.05453   -0.00771    0.01522   -0.01216
AFIX  43
H11   2    0.737207   -0.009111    0.189694    11.00000   -1.20000
AFIX   0
C6    1    0.787324    0.073297    0.114213    11.00000    0.06920    0.04731 =
         0.05448   -0.00827    0.01312   -0.00258
AFIX  43
H12   2    0.788130    0.206649    0.122410    11.00000   -1.20000
AFIX   0
C13   1    0.720241   -0.392096    0.185392    11.00000    0.06109    0.06339 =
         0.05220    0.00137    0.00203   -0.00773
C23   1    0.659055    0.321105    0.353954    11.00000    0.04801    0.07736 =
         0.05809    0.00123    0.00137   -0.00270
AFIX  13
H14   2    0.625965    0.415401    0.331764    11.00000   -1.20000
AFIX   0
C22   1    0.684454    0.153713    0.314646    11.00000    0.04928    0.07500 =
         0.05631   -0.00876   -0.00089   -0.00845
AFIX  23
H15A  2    0.708520    0.206694    0.279369    11.00000   -1.20000
H15B  2    0.635540    0.079528    0.303863    11.00000   -1.20000
AFIX   0
C21   1    0.746890    0.016460    0.343324    11.00000    0.04053    0.06547 =
         0.06696   -0.01407    0.00230   -0.01360
AFIX  23
H16A  2    0.720583   -0.052831    0.375159    11.00000   -1.20000
H16B  2    0.766054   -0.079481    0.315297    11.00000   -1.20000
AFIX   0
C25   1    0.793216    0.278369    0.407066    11.00000    0.04612    0.10181 =
         0.07114   -0.04355   -0.00482    0.00288
AFIX  23
H17A  2    0.842127    0.346483    0.420939    11.00000   -1.20000
H17B  2    0.765989    0.217937    0.440088    11.00000   -1.20000
AFIX   0
C24   1    0.734839    0.421999    0.377893    11.00000    0.06186    0.06664 =
         0.09274   -0.02666    0.01902   -0.00931
AFIX  23
H18A  2    0.717862    0.520484    0.405835    11.00000   -1.20000
H18B  2    0.763782    0.487813    0.346535    11.00000   -1.20000
AFIX   0
C20   1    0.894856    0.116263    0.346643    11.00000    0.03815    0.07155 =
         0.05577   -0.01565   -0.00353   -0.00037
C17   1    0.916709   -0.034200    0.301937    11.00000    0.03440    0.06119 =
         0.05186   -0.00807    0.00191    0.00039
C18   1    0.924603   -0.231434    0.315280    11.00000    0.04981    0.06828 =
         0.04622   -0.00568    0.00439   -0.01291
AFIX  43
H21   2    0.910185   -0.276366    0.352060    11.00000   -1.20000
AFIX   0
C19   1    0.953750   -0.360892    0.274177    11.00000    0.06488    0.05411 =
         0.05313   -0.00186   -0.00212   -0.00253
AFIX  43
H22   2    0.960527   -0.492626    0.283270    11.00000   -1.20000
AFIX   0
C14   1    0.972773   -0.292641    0.219323    11.00000    0.04541    0.06619 =
         0.04689   -0.00461    0.00637    0.00843
C15   1    0.963943   -0.101854    0.205400    11.00000    0.08042    0.07801 =
         0.04804    0.00065    0.01668    0.00829
AFIX  43
H24   2    0.976566   -0.058630    0.168119    11.00000   -1.20000
AFIX   0
C16   1    0.936255    0.028056    0.246506    11.00000    0.08944    0.05496 =
         0.06198    0.00178    0.01312    0.00824
AFIX  43
H25   2    0.930572    0.159694    0.236935    11.00000   -1.20000
AFIX   0
C26   1    1.002088   -0.435324    0.175127    11.00000    0.05676    0.07095 =
         0.06264   -0.01198    0.00255    0.01023
N1    3    0.920737    0.148160   -0.003799    11.00000    0.04045    0.05794 =
         0.04988    0.01560    0.00247    0.00364
N2    3    0.816921    0.128885    0.365053    11.00000    0.03392    0.07599 =
         0.05561   -0.02556    0.00278   -0.00260
O2    4    1.130703    0.241802   -0.040178    11.00000    0.04712    0.10776 =
         0.06067    0.00468    0.00282    0.00285
AFIX  83
H1A   2    1.178118    0.219426   -0.029194    11.00000   -1.50000
AFIX   0
O1    4    0.794063    0.282703    0.002696    11.00000    0.04200    0.05877 =
         0.07130    0.00957    0.00061    0.00783
O4    4    0.612379    0.252406    0.401391    11.00000    0.04991    0.09631 =
         0.06730    0.00625    0.00839   -0.00260
AFIX  83
H3    2    0.562940    0.255314    0.393164    11.00000   -1.50000
AFIX   0
O3    4    0.949244    0.228513    0.363518    11.00000    0.04122    0.10659 =
         0.10464   -0.05337   -0.00026   -0.01268
F1    5    0.666913   -0.517308    0.164599    11.00000    0.11015    0.11650 =
         0.08204    0.01405   -0.00369   -0.06536
F2    5    0.682124   -0.307758    0.229950    11.00000    0.15542    0.09509 =
         0.07620    0.00183    0.05707   -0.01627
F3    5    0.778973   -0.506463    0.208615    11.00000    0.08723    0.12738 =
         0.11574    0.06934    0.00867    0.00361
F4    5    1.056647   -0.562274    0.194484    11.00000    0.09680    0.11915 =
         0.09558   -0.02880   -0.00778    0.05253
F5    5    1.035860   -0.353742    0.128993    11.00000    0.16835    0.10945 =
         0.07178   -0.01178    0.05978    0.00449
F6    5    0.941600   -0.549166    0.153957    11.00000    0.07898    0.11919 =
         0.11029   -0.05927    0.00068    0.00324
HKLF 4
REM  G4 in Pnma
REM R1 =  0.0539 for   2950 Fo > 4sig(Fo)  and  0.1137 for all   4769 data
REM    343 parameters refined using      1 restraints
END
WGHT      0.0905      1.4377
REM Highest difference peak  0.273,  deepest hole -0.263,  1-sigma level  0.055
Q1    1   0.9262  0.4073  0.0015  11.00000  0.05    0.27
Q2    1   1.1514  0.3882  0.0101  11.00000  0.05    0.26
Q3    1   0.5962  0.4149  0.3455  11.00000  0.05    0.26
Q4    1   1.0373 -0.0999  0.1255  11.00000  0.05    0.24
Q5    1   0.8379 -0.4727  0.0607  11.00000  0.05    0.24
Q6    1   0.8171  0.2447  0.0049  11.00000  0.05    0.22
Q7    1   0.7585 -0.0132  0.2078  11.00000  0.05    0.22
Q8    1   0.9204 -0.5051  0.3059  11.00000  0.05    0.21
Q9    1   0.7641 -0.3665  0.2420  11.00000  0.05    0.20
Q10   1   0.9021 -0.5090  0.2522  11.00000  0.05    0.20
Q11   1   0.9628 -0.3793  0.1176  11.00000  0.05    0.20
Q12   1   0.9988 -0.0190  0.1574  11.00000  0.05    0.19
Q13   1   0.9604  0.2912  0.3669  11.00000  0.05    0.19
Q14   1   0.7235  0.4030  0.3084  11.00000  0.05    0.19
Q15   1   0.7963 -0.0159  0.2462  11.00000  0.05    0.19
Q16   1   0.8394  0.3992  0.3657  11.00000  0.05    0.18
Q17   1   0.9559  0.1385  0.3916  11.00000  0.05    0.18
Q18   1   0.7798  0.1683 -0.0320  11.00000  0.05    0.18
Q19   1   0.7038 -0.1320  0.2411  11.00000  0.05    0.18
Q20   1   0.8586  0.4420  0.3802  11.00000  0.05    0.18
Q21   1   1.0410  0.0749  0.1841  11.00000  0.05    0.18
Q22   1   0.7012 -0.0214  0.2098  11.00000  0.05    0.18
Q23   1   0.9420  0.1061  0.1590  11.00000  0.05    0.18
Q24   1   0.9969  0.2701  0.0107  11.00000  0.05    0.17
Q25   1   0.9809 -0.1287  0.1350  11.00000  0.05    0.17
;
data_New_Global_Publ_Block
_journal_date_recd_electronic     2015-08-28
_journal_date_accepted     2015-09-21
_journal_name_full     'Acta Crystallographica, Section E'
_journal_year     2015
_journal_volume     71
_journal_issue     10
_journal_page_first     o790
_journal_page_last     o791
_journal_paper_category     HO
_journal_paper_doi     10.1107/S205698901501765X
_journal_coeditor_code     HB7494
_publ_contact_author_name     'G. Usha'
_publ_contact_author_address
;
PG and Research Department of Physics
Queen Mary's College
Chennai-4
Tamilnadu
India
;
_publ_contact_author_email     'guqmc@yahoo.com'
_publ_contact_author_fax     ?
_publ_contact_author_phone     '9150761514'
_publ_section_title
;
Crystal structure of
(4-hydroxypiperidin-1-yl)[4-(trifluoromethyl)phenyl]methanone
;
loop_
    _publ_author_name
    _publ_author_address
    'Revathi, B. K.'
;PG and Research Department of Physics
Queen Mary's College
Chennai-4
Tamilnadu
India
;
    'Reuben Jonathan, D.'
;Department of Chemistry
Madras Christian College,
Chennai-59
India
;
    'Kalai Sevi, K.'
;SCRI, Anna Hospital Campus
Chennai-106
Tamilnadu
India
;
    'Dhanalakshmi, K.'
;Anna Siddha Medical College
Chennai-106
Tamilnadu
India
;
    'Usha, G'
;PG and Research Department of Physics
Queen Mary's College
Chennai-4
Tamilnadu
India
;
