# Supplementary material for: Crystal structure of (4-hy­droxy­piperidin-1-yl)[4-(tri­fluoro­meth­yl)phen­yl]methanone
Source: Acta Crystallogr E Crystallogr Commun. 2015 Sep 26;71(Pt 10):o790–1. doi: 10.1107/S205698901501765X (PMC4647357; doi:10.1107/S205698901501765X)
Supplement: Supplementary file 2 [file e-71-0o790-Isup2.hkl]

#
# h,k,l, Fc-squared, Fo-squared, sigma(Fo-squared) and status flag
#
data_I
_shelx_title ' G4 in Pnma'
_shelx_refln_list_code          4
_shelx_F_calc_maximum      269.54
_exptl_crystal_F_000      1136.00
_reflns_d_resolution_high  0.8204
 
loop_
 _symmetry_equiv_pos_as_xyz
 'x, y, z'
 '-x, -y, z+1/2'
 '-x+1/2, y+1/2, z+1/2'
 'x+1/2, -y+1/2, z'
 
_cell_length_a    16.1328
_cell_length_b     6.8283
_cell_length_c    23.0167
_cell_angle_alpha  90.000
_cell_angle_beta   90.000
_cell_angle_gamma  90.000
 
_shelx_F_squared_multiplier     1.000
 
loop_
 _refln_index_h
 _refln_index_k
 _refln_index_l
 _refln_F_squared_calc
 _refln_F_squared_meas
 _refln_F_squared_sigma
 _refln_observed_status
   2   0 -27        9.81      -13.13     18.97 o
   4   0 -27       14.30       29.92     21.89 o
   0   1 -27       30.16        5.84     22.62 o
   1   1 -27        0.96      -18.85     12.57 o
   2   1 -27        7.78      -19.72     13.15 o
   3   1 -27        6.26      -19.35     12.90 o
   4   1 -27        5.59      -29.55     19.70 o
   1   2 -27        1.70      -21.66     24.81 o
   2   2 -27        4.68      -22.74     15.16 o
   0   0 -26       57.78       75.15     21.89 o
   2   0 -26       21.63        9.95     12.62 o
   4   0 -26       14.89       39.40     21.89 o
   6   0 -26      151.01      176.57     31.37 o
   1   1 -26        2.23      -18.57     12.38 o
   2   1 -26       73.92       44.14     15.48 o
   3   1 -26        4.59       -8.03     18.97 o
   4   1 -26        1.09      -19.18     12.79 o
   5   1 -26        4.32       -6.57     18.97 o
   6   1 -26       21.56       -4.38     21.16 o
   0   2 -26       27.12        6.85     17.15 o
   1   2 -26        7.54      -20.12     14.37 o
   2   2 -26       16.86      -16.47     18.99 o
   3   2 -26        5.29      -13.86     21.89 o
   4   2 -26        5.11      -20.24     13.49 o
   5   2 -26        9.60      -18.57     14.96 o
   1   3 -26        4.59      -20.85     13.90 o
   2   0 -25       17.19        8.62     11.92 o
   4   0 -25      265.12      344.39     41.59 o
   6   0 -25      102.67      146.66     29.19 o
   0   1 -25      162.75      117.47     26.27 o
   1   1 -25       13.67      -10.49     13.90 o
   2   1 -25        4.82      -13.39     13.38 o
   3   1 -25       22.69       -9.02     18.24 o
   4   1 -25        1.03      -18.93     12.62 o
   5   1 -25        4.13      -17.75     11.83 o
   6   1 -25       14.81        2.92     21.16 o
   7   1 -25       52.88       51.80     25.54 o
   8   1 -25        4.19      -22.62     20.43 o
   1   2 -25        4.10       -6.97     13.34 o
   2   2 -25        3.55      -21.52     21.58 o
   3   2 -25        0.27      -18.14     12.09 o
   4   2 -25      121.89      132.39     21.29 o
   5   2 -25       21.91       18.67     14.00 o
   6   2 -25       11.64      -12.65     13.53 o
   7   2 -25        2.36      -26.28     17.52 o
   0   3 -25       25.90       25.42     42.68 o
   1   3 -25       25.84        4.42     13.90 o
   2   3 -25        8.17       -5.50     14.49 o
   3   3 -25        1.69      -18.01     12.01 o
   4   3 -25        3.58        0.04     16.74 o
   5   3 -25        0.97      -37.21     26.27 o
   0   0 -24       14.09      -21.89     14.59 o
   2   0 -24       47.45       39.77     12.90 o
   4   0 -24        2.84      -12.02     10.69 o
   6   0 -24       19.94       13.86     21.16 o
   1   1 -24        7.64      -16.61     13.86 o
   2   1 -24       11.29      -12.75     13.86 o
   3   1 -24       17.29        3.94     12.11 o
   4   1 -24       49.92       32.39     16.05 o
   5   1 -24       35.77       11.30     13.86 o
   6   1 -24       78.89       89.68     18.61 o
   7   1 -24       13.16       10.57     16.48 o
   8   1 -24        4.40       -5.33     15.58 o
   9   1 -24       22.14       32.62     19.10 o
   0   2 -24        6.30        2.92     32.10 o
   1   2 -24       33.40       42.11     12.94 o
   2   2 -24       18.79        9.87     11.14 o
   3   2 -24        2.77        0.04      9.91 o
   4   2 -24        5.46       -6.69     16.82 o
   5   2 -24        9.93      -13.48     11.61 o
   6   2 -24        2.53      -16.61     11.07 o
   7   2 -24      101.96       58.67     15.82 o
   8   2 -24        0.68      -25.71     17.14 o
   1   3 -24        7.36        9.44      9.65 o
   2   3 -24        4.06      -12.48     13.29 o
   3   3 -24       16.60       -5.16     10.65 o
   4   3 -24        1.92      -15.31     10.21 o
   5   3 -24        0.98      -19.52     13.01 o
   6   3 -24       18.77      -11.64     14.53 o
   7   3 -24       12.10      -18.64     12.42 o
   0   4 -24        3.21       17.93     15.24 o
   1   4 -24        0.62      -13.30      8.87 o
   2   4 -24       33.37       21.92     10.95 o
   3   4 -24        7.73        3.59     10.39 o
   2   0 -23       51.08       36.56     12.57 o
   4   0 -23       25.98       15.73     12.09 o
   6   0 -23        9.06        4.38     18.24 o
   0   1 -23        6.89      -21.16     17.51 o
   1   1 -23       36.19       24.04     13.15 o
   2   1 -23        6.69       -3.73     12.12 o
   3   1 -23       34.77       14.09      9.04 o
   4   1 -23       88.82      118.20     25.80 o
   5   1 -23       75.55       76.82     15.95 o
   6   1 -23      133.93      125.78     15.66 o
   7   1 -23       55.89       44.16     13.10 o
   8   1 -23        7.34        0.00     16.48 o
   9   1 -23        8.77       -0.47     15.91 o
  10   1 -23        7.76      -24.72     16.48 o
   1   2 -23       33.27       36.12     11.38 o
   2   2 -23        0.84        6.52      9.65 o
   3   2 -23       87.55       90.21     12.33 o
   4   2 -23       22.70       24.70     13.48 o
   5   2 -23        7.62       -7.17     11.61 o
   6   2 -23      145.42      128.99     17.44 o
   7   2 -23       32.34       12.99     12.91 o
   8   2 -23       18.97       -4.26     12.39 o
   9   2 -23       25.40      -10.98     18.41 o
  10   2 -23        1.08      -36.12     24.08 o
   0   3 -23       84.14       90.81     32.10 o
   1   3 -23        7.29        0.83      8.58 o
   2   3 -23        5.26       -4.17      9.07 o
   3   3 -23        1.39      -11.13      7.78 o
   4   3 -23        3.04      -12.85      8.57 o
   5   3 -23        6.16      -17.67     11.78 o
   6   3 -23       17.10      -18.30     12.20 o
   7   3 -23        9.97      -18.29     12.19 o
   8   3 -23        0.80      -18.87     12.58 o
   1   4 -23        6.73       -7.11      8.29 o
   2   4 -23        2.33      -14.51      9.67 o
   3   4 -23        0.68      -13.92      9.28 o
   4   4 -23        0.00      -18.64     12.43 o
   5   4 -23        0.75      -16.45     11.78 o
   0   0 -22      413.96      423.19     38.67 o
   2   0 -22      168.80      162.65     17.23 o
   4   0 -22       14.57       -3.87      9.97 o
   6   0 -22       17.74       -9.61      9.97 o
   8   0 -22      250.61      349.50     42.32 o
  10   0 -22       32.99       67.13     28.46 o
  12   0 -22       44.61       54.72     30.64 o
   1   1 -22       85.21       75.26     11.37 o
   2   1 -22       26.11       46.03      9.83 o
   3   1 -22        3.08       -6.33      8.74 o
   4   1 -22       24.38       23.04     11.69 o
   5   1 -22      170.95      188.89     14.30 o
   6   1 -22       44.07       38.47     11.42 o
   7   1 -22       14.17        1.61     10.58 o
   8   1 -22        0.40      -13.50      9.00 o
   9   1 -22       15.46       -0.32     17.13 o
  10   1 -22        2.16       -8.08     22.25 o
  11   1 -22        0.20      -17.92     28.46 o
   0   2 -22     1383.05     1565.73     52.44 o
   1   2 -22       29.63       47.31     11.64 o
   2   2 -22       58.37       57.94     10.80 o
   3   2 -22       25.40       23.58      9.86 o
   4   2 -22       27.10       20.15      9.24 o
   5   2 -22       11.65        8.88      8.55 o
   6   2 -22       31.74       20.20     12.49 o
   7   2 -22       24.28        3.92     11.06 o
   8   2 -22       63.19       42.59     13.58 o
   9   2 -22        6.98      -15.22     16.66 o
  10   2 -22        4.08      -32.83     21.89 o
  11   2 -22        2.67      -15.32     24.81 o
   1   3 -22       16.19       10.75      9.06 o
   2   3 -22        2.00       -7.01      8.04 o
   3   3 -22        2.61      -11.54      7.70 o
   4   3 -22       13.32      -13.34     14.79 o
   5   3 -22        7.50      -20.27     13.51 o
   6   3 -22       12.45        3.16     14.15 o
   7   3 -22        2.15      -21.72     14.48 o
   8   3 -22        1.43      -16.58     11.06 o
   9   3 -22       15.59      -14.56     25.29 o
   0   4 -22        6.39       -2.35     12.29 o
   1   4 -22        7.32       -0.16      8.44 o
   2   4 -22        2.95      -13.63      9.09 o
   3   4 -22        1.86       -3.36      9.16 o
   4   4 -22        3.17        2.59     13.49 o
   5   4 -22        0.17      -16.67     11.11 o
   6   4 -22        0.87      -20.49     13.66 o
   7   4 -22       10.35       -7.89     14.24 o
   1   5 -22        9.55        0.60     10.10 o
   2   5 -22        1.61      -15.66     10.47 o
   2   0 -21       39.21       28.06     11.32 o
   4   0 -21       66.28       35.22     11.92 o
   6   0 -21      172.17      198.05     22.98 o
   8   0 -21       16.43       14.22     14.72 o
  10   0 -21       20.74       29.19     26.27 o
  12   0 -21       15.72       12.40     27.00 o
   0   1 -21      455.61      517.26     27.73 o
   1   1 -21      138.58      138.51     11.17 o
   2   1 -21      505.75      635.46     25.06 o
   3   1 -21       15.51       -0.21      6.37 o
   4   1 -21        7.00       -0.27      5.05 o
   5   1 -21       65.66       80.91      7.76 o
   6   1 -21       64.65       45.49     11.56 o
   7   1 -21       17.51        0.70      9.67 o
   8   1 -21        6.05       -8.51      9.38 o
   9   1 -21        5.84      -13.28      8.86 o
  10   1 -21       14.69      -16.38     20.06 o
  11   1 -21       35.97       17.60     18.05 o
  12   1 -21        4.67      -20.84     35.39 o
   1   2 -21      145.70      144.13     12.99 o
   2   2 -21      144.07      156.40     13.69 o
   3   2 -21      178.29      158.45     20.78 o
   4   2 -21       85.09       84.01     10.95 o
   5   2 -21       97.58      105.02     11.99 o
   6   2 -21       53.12       33.56     12.69 o
   7   2 -21       98.09      112.56     15.70 o
   8   2 -21       47.81       37.55     14.18 o
   9   2 -21       20.98       -4.49     15.28 o
  10   2 -21       20.16        1.87     15.38 o
  11   2 -21       22.82      -22.93     27.00 o
  12   2 -21        1.12      -32.83     21.89 o
   0   3 -21        1.55       -0.37     10.85 o
   1   3 -21       45.92       38.89      9.65 o
   2   3 -21       11.97        0.98      8.12 o
   3   3 -21       34.56       27.08      9.64 o
   4   3 -21       23.26       21.61      9.92 o
   5   3 -21       14.06        7.82     12.23 o
   6   3 -21       12.77       -7.97     12.77 o
   7   3 -21        6.42      -16.99     19.48 o
   8   3 -21        7.94      -13.03     16.05 o
   9   3 -21        8.82      -16.37     17.15 o
  10   3 -21        7.62      -29.05     21.53 o
   1   4 -21        5.31       -4.49      8.81 o
   2   4 -21        4.14       -7.12      8.38 o
   3   4 -21        9.74       -2.79     11.52 o
   4   4 -21        5.27      -19.43     16.22 o
   5   4 -21        4.31      -13.69     17.80 o
   6   4 -21        4.88       -5.12     16.51 o
   7   4 -21       22.78       17.53     17.71 o
   8   4 -21        0.68      -10.13     13.05 o
   0   5 -21        2.29        0.81     13.90 o
   1   5 -21       20.25        7.29     10.07 o
   2   5 -21       17.21       -0.31     11.22 o
   3   5 -21        8.60        7.41     10.74 o
   4   5 -21        4.82       -2.65     12.80 o
   5   5 -21        6.21       -6.05     18.11 o
   0   0 -20     1167.03     1315.53     63.48 o
   2   0 -20       51.80       53.85     12.77 o
   4   0 -20      221.96      277.41     17.40 o
   6   0 -20     1286.21     1493.09     33.56 o
   8   0 -20      133.64      126.05     16.55 o
  10   0 -20       12.78       10.21     23.35 o
  12   0 -20        1.36      -17.51     23.35 o
   1   1 -20      185.26      197.94     12.92 o
   2   1 -20      128.66      133.39     10.95 o
   3   1 -20      108.90      109.57      7.92 o
   4   1 -20       88.67       81.36      7.04 o
   5   1 -20      121.63      131.58     14.01 o
   6   1 -20       71.73       70.10     12.39 o
   7   1 -20       34.73       30.17     10.60 o
   8   1 -20       53.52       61.80     11.76 o
   9   1 -20        4.69       -7.60      8.92 o
  10   1 -20        9.26       -4.75     15.91 o
  11   1 -20       15.38       -8.92     19.34 o
  12   1 -20       17.06      -20.98     29.19 o
   0   2 -20       39.69       29.92     17.51 o
   1   2 -20      138.58      147.93     12.74 o
   2   2 -20      206.84      240.57     20.70 o
   3   2 -20       12.60        8.74      8.61 o
   4   2 -20       56.65       47.88      9.70 o
   5   2 -20       48.40       54.79      9.55 o
   6   2 -20       49.67       45.21     12.73 o
   7   2 -20      225.02      235.22     20.00 o
   8   2 -20        5.69       -6.50     12.74 o
   9   2 -20        3.11      -14.51     10.02 o
  10   2 -20       70.81       80.38     17.51 o
  11   2 -20        4.08      -20.60     16.99 o
  12   2 -20       12.31      -21.61     44.51 o
   1   3 -20      110.85      123.75     10.90 o
   2   3 -20       16.49       20.25      8.63 o
   3   3 -20       29.98       18.88      8.81 o
   4   3 -20        4.53      -12.10      8.32 o
   5   3 -20       16.04        1.75     11.78 o
   6   3 -20       89.51       54.85     18.03 o
   7   3 -20       11.49       -6.12     12.04 o
   8   3 -20       29.03       11.52     15.00 o
   9   3 -20        4.14      -22.98     15.32 o
  10   3 -20        2.09      -10.42     12.81 o
  11   3 -20       27.79       -4.66     26.55 o
   0   4 -20      177.87      176.25     29.85 o
   1   4 -20       18.64       10.98      8.65 o
   2   4 -20       23.39       18.36      8.58 o
   3   4 -20       35.45       12.27     10.71 o
   4   4 -20       15.56        5.89     18.54 o
   5   4 -20       13.64       10.05     17.85 o
   6   4 -20        6.34       -6.66     17.19 o
   7   4 -20       71.71       34.62     21.06 o
   8   4 -20        3.16       -0.79     13.94 o
   9   4 -20        5.93       -2.16     13.06 o
   1   5 -20       12.60        5.33     11.94 o
   2   5 -20        0.83      -12.61     10.22 o
   3   5 -20        9.24       -2.98     10.38 o
   4   5 -20        7.94       -8.75     11.86 o
   5   5 -20        2.79      -16.99     11.33 o
   6   5 -20       32.89       47.58     24.46 o
   7   5 -20        1.50        1.46     26.27 o
   2   0 -19      444.93      476.29     25.73 o
   4   0 -19       25.39       23.51      7.81 o
   6   0 -19      828.65      933.35     19.86 o
   8   0 -19      233.78      222.72     16.42 o
  10   0 -19       17.62       13.86     24.08 o
  12   0 -19        1.25      -36.12     24.08 o
  14   0 -19       14.76      -36.12     24.08 o
   0   1 -19      193.32      196.60     18.57 o
   1   1 -19       21.42       13.24      7.10 o
   2   1 -19      299.01      328.34     12.76 o
   3   1 -19      269.25      253.45     10.62 o
   4   1 -19       66.47       65.45      6.46 o
   5   1 -19       94.24       97.24      6.76 o
   6   1 -19      138.49      130.44      8.42 o
   7   1 -19       10.67        3.98      8.54 o
   8   1 -19      217.13      221.62     17.84 o
   9   1 -19       61.48       54.73     11.39 o
  10   1 -19        9.18       -2.89     11.18 o
  11   1 -19       26.05       -6.32     16.45 o
  12   1 -19       20.59      -13.33     25.90 o
   1   2 -19       88.05       97.27      9.29 o
   2   2 -19       96.42       94.87      9.02 o
   3   2 -19       90.95       94.88      8.58 o
   4   2 -19      162.80      140.40      9.77 o
   5   2 -19      123.85      127.63     17.38 o
   6   2 -19       25.18       16.93     10.82 o
   7   2 -19       52.30       31.93     11.72 o
   8   2 -19        7.45       -9.58      9.83 o
   9   2 -19       21.57        0.90     10.78 o
  10   2 -19       24.51        9.45     12.37 o
  11   2 -19        7.98       -6.09     24.48 o
  12   2 -19       19.64      -18.07     44.14 o
  13   2 -19        1.12      -25.04     44.14 o
   0   3 -19       12.57       11.60     10.85 o
   1   3 -19      203.84      214.66     12.73 o
   2   3 -19       25.60       23.91      7.00 o
   3   3 -19       23.67       17.09      8.25 o
   4   3 -19       22.54        7.38      9.02 o
   5   3 -19        8.31      -10.28     11.34 o
   6   3 -19       11.86       -7.64     11.58 o
   7   3 -19       71.38       63.75     19.71 o
   8   3 -19       44.21       42.21     13.04 o
   9   3 -19       83.36       85.26     30.29 o
  10   3 -19       12.80      -11.79     22.04 o
  11   3 -19       46.10       22.17     30.72 o
  12   3 -19        1.92       -0.62     13.04 o
   1   4 -19       72.20       59.92      9.86 o
   2   4 -19       40.71       45.34      9.38 o
   3   4 -19      103.27      100.12     10.97 o
   4   4 -19       16.24       -3.10     17.17 o
   5   4 -19       54.93       42.43     25.17 o
   6   4 -19        3.86        4.22     14.74 o
   7   4 -19       39.24       34.24     21.39 o
   8   4 -19       18.03        4.54     13.03 o
   9   4 -19        7.73      -11.35     11.10 o
  10   4 -19        4.35       -8.76     14.59 o
   0   5 -19       23.54       -0.29     21.56 o
   1   5 -19       12.40        2.81      9.17 o
   2   5 -19       14.92      -13.70     11.15 o
   3   5 -19       16.79        9.09     13.25 o
   4   5 -19        1.50       -7.16      9.48 o
   5   5 -19       18.62       19.14     12.51 o
   6   5 -19       13.48       10.73     13.26 o
   7   5 -19        2.42      -15.69     16.60 o
   8   5 -19        1.52        5.11     14.94 o
   1   6 -19       15.49        2.15     12.96 o
   2   6 -19       12.85        7.52     13.08 o
   0   0 -18      249.60      325.42     31.37 o
   2   0 -18        8.38        6.74      6.85 o
   4   0 -18      301.59      310.74     16.17 o
   6   0 -18      232.82      202.47     14.04 o
   8   0 -18      158.05      198.05     12.14 o
  10   0 -18      187.54      134.98     32.10 o
  12   0 -18        3.65       -9.49     24.08 o
  14   0 -18       14.52      -32.83     26.27 o
   1   1 -18        8.20       20.26      5.68 o
   2   1 -18       99.35      102.30      7.70 o
   3   1 -18      289.29      300.25     11.26 o
   4   1 -18       55.45       48.69      5.73 o
   5   1 -18       22.51       25.07      4.68 o
   6   1 -18     1005.49     1095.83     20.52 o
   7   1 -18        7.23        4.78      5.08 o
   8   1 -18       55.75       49.34      8.70 o
   9   1 -18       21.31       20.06      9.30 o
  10   1 -18        3.89       -5.14      8.44 o
  11   1 -18       13.68        5.24     10.29 o
  12   1 -18       18.84      -13.46     16.60 o
  13   1 -18        4.10      -10.94     18.97 o
  14   1 -18        6.81       12.40     20.43 o
   0   2 -18      110.23      117.63     16.93 o
   1   2 -18       83.97      101.89      8.91 o
   2   2 -18      382.64      375.90     18.01 o
   3   2 -18      146.38      145.86      9.76 o
   4   2 -18       81.54       87.02      8.06 o
   5   2 -18       29.82       27.62      5.90 o
   6   2 -18       24.25       27.66      5.55 o
   7   2 -18       91.74       63.53      9.98 o
   8   2 -18       50.32       40.10     12.23 o
   9   2 -18        0.69      -12.70      8.99 o
  10   2 -18       26.89        6.22     10.87 o
  11   2 -18       20.77        6.62     15.49 o
  12   2 -18       71.69       58.21     23.52 o
  13   2 -18        0.40        1.46     21.89 o
  14   2 -18        7.06       -3.65     21.89 o
   1   3 -18      145.59      151.94      9.64 o
   2   3 -18       37.87       35.54      6.56 o
   3   3 -18      161.85      176.14     10.34 o
   4   3 -18       85.28      100.15      9.04 o
   5   3 -18       35.32       20.37     11.80 o
   6   3 -18       32.89       33.43     11.58 o
   7   3 -18      128.08      135.83     21.35 o
   8   3 -18        3.30      -13.76     18.43 o
   9   3 -18       28.45       18.87     18.21 o
  10   3 -18      131.66      105.20     17.13 o
  11   3 -18        3.15      -23.87     21.89 o
  12   3 -18       10.25       -5.79     13.50 o
  13   3 -18       12.87       -5.04     13.04 o
   0   4 -18       82.70       78.58     14.11 o
   1   4 -18      128.13      121.88     13.27 o
   2   4 -18       77.88       84.66     10.50 o
   3   4 -18      202.92      212.47     22.03 o
   4   4 -18        4.24        4.86     12.29 o
   5   4 -18      127.61      147.27     15.59 o
   6   4 -18      209.20      295.69     36.12 o
   7   4 -18        1.58       -6.60     19.69 o
   8   4 -18       14.53        5.61     17.17 o
   9   4 -18       43.68       26.20     22.22 o
  10   4 -18       10.62      -12.54     23.71 o
  11   4 -18       17.31      -19.60     23.93 o
   1   5 -18        4.82        2.23      9.11 o
   2   5 -18       35.29       21.68     19.87 o
   3   5 -18       41.30       15.11     16.32 o
   4   5 -18        2.58       -5.69     13.48 o
   5   5 -18       27.95       16.21     20.70 o
   6   5 -18        2.25       -8.24     11.03 o
   7   5 -18       12.96       -4.60     15.19 o
   8   5 -18        6.67        7.88     12.57 o
   9   5 -18        8.68      -15.93     19.75 o
   0   6 -18       27.69       74.42     27.73 o
   1   6 -18        5.05       -2.84     11.92 o
   2   6 -18        6.56       10.50     13.47 o
   3   6 -18       11.92        8.44     13.02 o
   4   6 -18        5.38        0.80     13.17 o
   5   6 -18        6.63      -21.65     15.38 o
   2   0 -17       70.78       68.66      8.94 o
   4   0 -17       37.79       23.67      6.52 o
   6   0 -17       85.26       90.98      5.98 o
   8   0 -17      234.76      256.50     21.80 o
  10   0 -17      360.26      406.73     28.82 o
  12   0 -17       59.77        4.38     25.54 o
  14   0 -17       50.39      -10.94     25.54 o
   0   1 -17      846.07      800.07     24.50 o
   1   1 -17      276.54      276.67     11.11 o
   2   1 -17       30.38       31.14      5.40 o
   3   1 -17      683.08      752.82     14.49 o
   4   1 -17        6.21        5.45      3.98 o
   5   1 -17       85.38       71.33      5.29 o
   6   1 -17      962.25      990.28     17.70 o
   7   1 -17      665.86      713.56     17.40 o
   8   1 -17       92.81       94.37      9.12 o
   9   1 -17      118.74      112.42     13.10 o
  10   1 -17       41.11       30.55      9.10 o
  11   1 -17       21.18       18.60      8.53 o
  12   1 -17       10.96       -4.14     10.36 o
  13   1 -17        2.10      -21.02     15.91 o
  14   1 -17       14.70      -15.17     35.39 o
  15   1 -17        1.34      -18.97     19.70 o
   1   2 -17      174.99      174.82      9.72 o
   2   2 -17       13.10       23.11      6.01 o
   3   2 -17      104.09      103.70      8.30 o
   4   2 -17       58.40       73.41      6.67 o
   5   2 -17      106.87      130.70      9.03 o
   6   2 -17       34.80       36.41      7.36 o
   7   2 -17      251.82      208.71     14.07 o
   8   2 -17       52.28       22.42     10.20 o
   9   2 -17       12.08       -6.11      9.41 o
  10   2 -17       29.68       10.13     11.20 o
  11   2 -17       36.24        6.44     20.84 o
  12   2 -17       99.30       90.21     11.80 o
  13   2 -17        2.28       11.24     13.86 o
  14   2 -17       34.75       28.46     23.35 o
   0   3 -17      259.20      205.27     23.10 o
   1   3 -17      111.27      110.37      8.46 o
   2   3 -17       46.79       41.72      6.52 o
   3   3 -17       14.54        6.89      5.34 o
   4   3 -17      102.99      100.26      7.76 o
   5   3 -17       25.34       17.45      9.90 o
   6   3 -17       11.36        4.14     10.38 o
   7   3 -17       80.08       62.73     17.71 o
   8   3 -17        9.33       -8.11     10.92 o
   9   3 -17       46.53       44.08     18.16 o
  10   3 -17        0.84      -16.90     11.27 o
  11   3 -17       10.59      -14.47     20.95 o
  12   3 -17       13.79       -4.38     22.70 o
  13   3 -17        2.97       -5.03     18.01 o
   1   4 -17       68.45       57.28      9.40 o
   2   4 -17       81.55       91.77     10.47 o
   3   4 -17      188.66      173.00     12.24 o
   4   4 -17      117.83      104.78     14.21 o
   5   4 -17      106.20      109.44     14.43 o
   6   4 -17       71.54       97.67     16.40 o
   7   4 -17       61.92       63.99     12.54 o
   8   4 -17       35.57       33.60     11.21 o
   9   4 -17       25.48        6.38     10.67 o
  10   4 -17        2.68      -32.02     21.89 o
  11   4 -17        3.18      -25.72     17.15 o
  12   4 -17        0.23       -6.60     15.69 o
   0   5 -17        4.02      -16.65     19.92 o
   1   5 -17       23.94       11.74     12.50 o
   2   5 -17       86.60       63.95     18.22 o
   3   5 -17        9.77       -9.85     12.29 o
   4   5 -17       38.27       30.46     10.59 o
   5   5 -17       32.12       26.28     12.32 o
   6   5 -17       19.11        1.07     11.21 o
   7   5 -17        3.47       -5.62     11.59 o
   8   5 -17        7.46       -3.88     16.39 o
   9   5 -17        0.42        5.35     13.15 o
  10   5 -17        4.47      -17.64     11.94 o
   1   6 -17       10.93       16.31     16.92 o
   2   6 -17        4.58       -6.10     10.81 o
   3   6 -17        4.68        1.16     11.93 o
   4   6 -17        3.54       -4.60     12.12 o
   5   6 -17        5.94       -2.39     13.63 o
   6   6 -17       14.96        8.79     13.60 o
   0   0 -16        2.06        7.13      7.89 o
   2   0 -16      115.98      121.60      9.90 o
   4   0 -16       67.63       70.53     13.32 o
   6   0 -16      569.19      603.07     18.46 o
   8   0 -16     1340.88     1443.01     30.80 o
  10   0 -16      521.06      565.59     26.04 o
  12   0 -16      110.48       75.88     28.46 o
  14   0 -16       78.38        2.19     29.19 o
   1   1 -16      268.57      257.15      8.92 o
   2   1 -16      299.91      308.22      9.72 o
   3   1 -16      579.19      618.81     12.03 o
   4   1 -16        6.90       19.11      3.67 o
   5   1 -16       20.65       25.26      3.73 o
   6   1 -16      150.33      141.09      6.57 o
   7   1 -16     1395.87     1568.52     25.00 o
   8   1 -16       90.87       96.74      6.87 o
   9   1 -16      107.01       96.99     11.11 o
  10   1 -16      395.23      435.20     33.29 o
  11   1 -16       28.03       33.27      9.25 o
  12   1 -16       11.09        8.43      7.99 o
  13   1 -16        9.56       -0.84     10.69 o
  14   1 -16        4.14      -21.89     21.89 o
  15   1 -16        4.79      -10.21     23.35 o
   0   2 -16      130.96      132.29     15.36 o
   1   2 -16       63.53       59.66      5.95 o
   2   2 -16        6.56        4.16      4.31 o
   3   2 -16       57.17       75.73      6.61 o
   4   2 -16      173.69      173.55      8.59 o
   5   2 -16       40.06       40.38      5.73 o
   6   2 -16      180.53      156.23      8.13 o
   7   2 -16       22.69       15.73      7.61 o
   8   2 -16      103.68      109.38     11.22 o
   9   2 -16      110.61      101.99     11.18 o
  10   2 -16       11.92       -2.09     10.13 o
  11   2 -16      144.35      137.75     19.47 o
  12   2 -16       50.34       57.22      9.93 o
  13   2 -16       11.27       -5.09     13.16 o
  14   2 -16        8.50      -17.01     22.76 o
   1   3 -16      119.94      109.79      8.15 o
   2   3 -16       16.16       16.92      5.35 o
   3   3 -16       87.09       80.00      6.49 o
   4   3 -16       65.84       61.20      8.45 o
   5   3 -16      131.08      141.32     12.05 o
   6   3 -16      125.71      112.71      8.65 o
   7   3 -16       43.49       36.46     11.52 o
   8   3 -16        1.75      -11.94      9.33 o
   9   3 -16       18.23       -1.36     11.11 o
  10   3 -16       38.06       22.73     15.11 o
  11   3 -16       47.60       41.47     13.46 o
  12   3 -16        2.62        0.65     12.94 o
  13   3 -16       51.56       27.37     15.06 o
  14   3 -16       11.20        4.97      9.80 o
   0   4 -16       81.54       98.40     23.07 o
   1   4 -16       76.21       74.10      9.64 o
   2   4 -16      105.13       95.60     10.23 o
   3   4 -16       16.03       16.52      8.75 o
   4   4 -16       32.75       37.45      7.60 o
   5   4 -16       22.73       29.08      8.80 o
   6   4 -16       22.11       15.36     10.40 o
   7   4 -16       74.33       81.05     13.26 o
   8   4 -16      109.96       91.45     14.09 o
   9   4 -16       13.28       -2.67     15.06 o
  10   4 -16       16.77      -10.51     16.75 o
  11   4 -16        8.89      -10.84     18.61 o
  12   4 -16        0.76      -16.77     25.90 o
  13   4 -16        3.49       -6.51     16.32 o
   1   5 -16       76.59       48.10     12.94 o
   2   5 -16       15.39        4.57      9.60 o
   3   5 -16       26.52       16.49      9.92 o
   4   5 -16      104.25       96.92     12.44 o
   5   5 -16       22.37       17.22      9.28 o
   6   5 -16       24.00       27.92     11.73 o
   7   5 -16       32.95        7.30     11.19 o
   8   5 -16        8.67        3.83     18.53 o
   9   5 -16       11.64       -1.08     17.11 o
  10   5 -16        8.32       -5.87     22.02 o
   0   6 -16        3.75       -8.03     19.70 o
   1   6 -16        5.22       12.35     18.07 o
   2   6 -16       36.95       18.46     21.84 o
   3   6 -16       22.20        0.26     17.62 o
   4   6 -16       30.51        4.71     19.39 o
   5   6 -16        2.58       -5.05     11.92 o
   6   6 -16        6.15        0.48     11.94 o
   7   6 -16        4.42      -12.38     11.52 o
   2   0 -15      134.82      150.25      8.52 o
   4   0 -15     2160.87     2254.88     37.46 o
   6   0 -15     1423.52     1512.13     28.07 o
   8   0 -15       46.19       23.17      8.00 o
  10   0 -15      666.32      762.52     17.88 o
  12   0 -15        3.10        3.20      7.56 o
  14   0 -15       12.03      -35.02     23.35 o
  16   0 -15       39.80      -11.67     32.10 o
   0   1 -15      212.87      231.19      9.94 o
   1   1 -15      224.84      199.19      6.94 o
   2   1 -15      260.41      291.39      8.36 o
   3   1 -15      332.98      337.46      8.76 o
   4   1 -15      535.59      615.81     11.80 o
   5   1 -15       26.82       23.98      3.42 o
   6   1 -15      113.81      127.76      6.28 o
   7   1 -15      702.30      715.74     13.45 o
   8   1 -15       18.86       26.13      4.14 o
   9   1 -15      202.58      236.04     18.33 o
  10   1 -15      707.56      807.60     27.30 o
  11   1 -15       32.85       23.54      7.32 o
  12   1 -15        9.92        5.28      6.33 o
  13   1 -15       57.00       60.20     13.59 o
  14   1 -15       88.66       28.81     28.46 o
  15   1 -15       14.46      -33.93     22.62 o
  16   1 -15       30.26        5.11     25.54 o
   1   2 -15       11.78        7.65      3.85 o
   2   2 -15       35.57       19.79      4.37 o
   3   2 -15      446.33      471.27     13.14 o
   4   2 -15       25.39       29.48      4.65 o
   5   2 -15      373.33      405.30     13.75 o
   6   2 -15      130.91       93.32      5.20 o
   7   2 -15       41.48       50.03      6.96 o
   8   2 -15       57.18       59.76      9.53 o
   9   2 -15       25.26       23.68      8.39 o
  10   2 -15        1.65      -11.01      9.01 o
  11   2 -15       21.16       17.96     18.30 o
  12   2 -15       13.74        2.61      7.75 o
  13   2 -15        1.19      -10.39      9.63 o
  14   2 -15       22.42        9.72     24.54 o
   0   3 -15      363.22      367.96     16.25 o
   1   3 -15       21.86       24.39      4.98 o
   2   3 -15       13.07       19.89      4.61 o
   3   3 -15      340.80      348.10     10.93 o
   4   3 -15        1.58       -0.55      6.88 o
   5   3 -15      179.21      192.58     13.24 o
   6   3 -15       96.51      119.95      8.50 o
   7   3 -15       83.06       79.47      6.40 o
   8   3 -15      233.28      221.49     35.35 o
   9   3 -15       52.15       33.38     11.58 o
  10   3 -15       74.63       65.93     22.07 o
  11   3 -15       20.31        3.84     11.53 o
  12   3 -15       76.17       68.61     21.69 o
  13   3 -15       47.36       38.29     18.43 o
  14   3 -15        9.46        2.39     10.62 o
   1   4 -15       20.49       45.14      8.51 o
   2   4 -15       94.12      133.44     10.78 o
   3   4 -15      176.71      220.11     15.28 o
   4   4 -15      526.78      616.23     19.10 o
   5   4 -15       77.65       84.29     10.03 o
   6   4 -15       61.21       79.54      9.95 o
   7   4 -15        7.45       -5.75      9.04 o
   8   4 -15       14.27       -3.83     11.01 o
   9   4 -15        3.83       -7.08      8.96 o
  10   4 -15        3.47      -14.53     11.28 o
  11   4 -15        0.51      -15.59     16.79 o
  12   4 -15        0.81       -5.40      9.31 o
  13   4 -15        0.17      -11.90     15.38 o
   0   5 -15       45.01       28.58     18.89 o
   1   5 -15      201.02      183.51     13.34 o
   2   5 -15      126.06      128.18     13.05 o
   3   5 -15       17.53        9.95     10.77 o
   4   5 -15        9.08        4.24     11.69 o
   5   5 -15       73.92       55.37     10.55 o
   6   5 -15        6.75        8.06     10.95 o
   7   5 -15       15.19       11.98     13.80 o
   8   5 -15       53.99       33.29     12.85 o
   9   5 -15        2.88      -11.62     12.64 o
  10   5 -15        3.45      -13.49     15.38 o
  11   5 -15        6.50      -16.79     11.19 o
   1   6 -15       13.04       -5.62     15.38 o
   2   6 -15       19.62        5.04     16.13 o
   3   6 -15        9.06       -7.35     10.31 o
   4   6 -15        2.36       -9.07     10.05 o
   5   6 -15        8.87       -7.02     10.85 o
   6   6 -15        2.27      -17.38     11.58 o
   7   6 -15       17.06       -3.93     11.31 o
   8   6 -15        0.25      -20.86     19.06 o
   0   7 -15       40.37       90.47     29.92 o
   1   7 -15       19.44        4.46     15.89 o
   0   0 -14      932.68      987.15     25.84 o
   2   0 -14      284.88      303.58     10.09 o
   4   0 -14      438.34      447.78     13.27 o
   6   0 -14      158.46      134.48      8.80 o
   8   0 -14      157.60      178.58      9.75 o
  10   0 -14      122.55      137.63      9.62 o
  12   0 -14      314.20      349.97     25.22 o
  14   0 -14      203.71      122.58     35.75 o
  16   0 -14       42.39      -15.32     28.46 o
   1   1 -14      316.49      300.24      7.29 o
   2   1 -14     1152.74     1068.24     13.87 o
   3   1 -14       26.53       37.12      3.42 o
   4   1 -14       16.02       18.36      3.17 o
   5   1 -14       87.44      109.77      5.39 o
   6   1 -14       65.31       72.31      4.54 o
   7   1 -14      466.61      504.69     11.67 o
   8   1 -14      609.99      648.83     15.53 o
   9   1 -14       10.86       12.97      7.64 o
  10   1 -14      230.55      224.71     14.86 o
  11   1 -14      297.05      392.68     16.02 o
  12   1 -14        9.30       -0.03      5.75 o
  13   1 -14      125.65      112.55     11.53 o
  14   1 -14      203.44      131.94     24.36 o
  15   1 -14        4.03      -28.46     18.97 o
  16   1 -14       58.81        5.84     27.00 o
   0   2 -14       47.39       61.17      7.26 o
   1   2 -14       67.66       65.99      4.97 o
   2   2 -14       64.41       76.65      5.46 o
   3   2 -14      385.46      417.31     11.21 o
   4   2 -14      245.00      263.23     14.74 o
   5   2 -14      290.62      265.71     12.39 o
   6   2 -14       31.75       48.13      4.92 o
   7   2 -14      433.88      468.74     16.01 o
   8   2 -14       40.15       46.01      8.78 o
   9   2 -14       29.97       22.70      8.18 o
  10   2 -14       39.66       25.48     12.88 o
  11   2 -14       14.37        1.52     14.26 o
  12   2 -14       24.28       21.79     11.80 o
  13   2 -14       14.12       20.39     10.23 o
  14   2 -14        6.83       -3.14     10.64 o
  15   2 -14        7.41       16.78     13.86 o
   1   3 -14       86.82       79.72      5.78 o
   2   3 -14      146.92      154.82      9.73 o
   3   3 -14      100.04       87.25      6.09 o
   4   3 -14      234.27      289.57     15.36 o
   5   3 -14       17.18       22.46      6.78 o
   6   3 -14       34.71       33.01      4.92 o
   7   3 -14       92.13       90.05      6.55 o
   8   3 -14      219.23      222.92     17.62 o
   9   3 -14      122.75      101.71     14.82 o
  10   3 -14       53.54       35.22     11.45 o
  11   3 -14       11.81        1.38     13.91 o
  12   3 -14       33.81       23.14     10.95 o
  13   3 -14       46.59       58.05     11.60 o
  14   3 -14       13.66        8.07     13.06 o
  15   3 -14        0.79        3.65      8.82 o
   0   4 -14      138.03      158.63     27.93 o
   1   4 -14      796.13      943.46     36.38 o
   2   4 -14      973.00     1113.81     23.37 o
   3   4 -14      108.92      145.22     10.28 o
   4   4 -14      539.17      618.62     19.04 o
   5   4 -14      309.13      346.17     16.91 o
   6   4 -14       14.86        2.16      6.81 o
   7   4 -14       68.41       69.56     12.21 o
   8   4 -14        9.28       -3.60      9.54 o
   9   4 -14       12.43       -9.95      9.60 o
  10   4 -14       17.19        9.81     10.12 o
  11   4 -14       17.90       -5.65     18.96 o
  12   4 -14        5.22      -10.44     10.11 o
  13   4 -14        6.71        3.30     10.40 o
  14   4 -14        5.64       -2.39     17.06 o
   1   5 -14       44.90       41.70     10.33 o
   2   5 -14       10.24       10.57     10.25 o
   3   5 -14       13.84        2.22      8.80 o
   4   5 -14      116.28       93.84     13.25 o
   5   5 -14       53.84       41.22      9.82 o
   6   5 -14       13.87       13.61     10.42 o
   7   5 -14        3.90      -12.90     11.06 o
   8   5 -14        2.39       -9.11      9.84 o
   9   5 -14       13.27       -3.41     14.92 o
  10   5 -14       12.34      -13.95     14.09 o
  11   5 -14        6.49        0.78     16.74 o
  12   5 -14       10.06       -1.33      9.95 o
   0   6 -14       60.13        7.41     29.55 o
   1   6 -14        4.26      -18.87     15.63 o
   2   6 -14        1.30       -8.24      9.36 o
   3   6 -14        0.76      -10.31      8.94 o
   4   6 -14        5.34       -2.64      9.98 o
   5   6 -14        2.12       -3.41     10.72 o
   6   6 -14       17.02        1.33     10.55 o
   7   6 -14        2.34      -16.27     10.85 o
   8   6 -14        1.25      -10.85     11.01 o
   9   6 -14        2.50      -20.57     14.85 o
   1   7 -14        3.91       -6.24     14.94 o
   2   7 -14       10.22        5.24     14.12 o
   3   7 -14       25.30        7.99     25.63 o
   2   0 -13      762.24      840.68     15.35 o
   4   0 -13     1547.22     1621.08     23.95 o
   6   0 -13       40.43       41.06      4.94 o
   8   0 -13       80.35       72.55      8.28 o
  10   0 -13       65.85       62.04      6.69 o
  12   0 -13      717.87      783.38     22.81 o
  14   0 -13       66.14       29.19     27.00 o
  16   0 -13      188.92       55.45     34.29 o
   0   1 -13     1350.37     1396.04     21.49 o
   1   1 -13      206.91      193.37      6.24 o
   2   1 -13      113.43      137.02      5.13 o
   3   1 -13       61.72       77.80      3.82 o
   4   1 -13      117.30       89.72      4.57 o
   5   1 -13       86.62      100.90      4.76 o
   6   1 -13        1.96        4.82      4.31 o
   7   1 -13      287.30      273.13      7.46 o
   8   1 -13      165.59      161.82     10.51 o
   9   1 -13      139.38      110.99     10.83 o
  10   1 -13      199.26      193.36      8.00 o
  11   1 -13       88.05       65.07      4.55 o
  12   1 -13       15.78       16.17      3.75 o
  13   1 -13       17.25       14.84      8.11 o
  14   1 -13       84.97       82.80     13.37 o
  15   1 -13       43.76        4.53     30.28 o
   1   2 -13      212.53      238.95      7.95 o
   2   2 -13       92.02      101.78      5.50 o
   3   2 -13      127.82      174.78      9.52 o
   4   2 -13      980.41     1088.98     20.39 o
   5   2 -13        6.54       11.92      3.43 o
   6   2 -13      178.76      193.18      7.99 o
   7   2 -13      462.43      454.98     15.04 o
   8   2 -13       10.55        9.91      6.77 o
   9   2 -13       68.03       63.79      9.45 o
  10   2 -13      370.31      365.25     26.93 o
  11   2 -13       84.99       82.80     10.12 o
  12   2 -13       76.18       92.72     10.83 o
  13   2 -13       77.59       87.44     11.09 o
  14   2 -13        5.70       -0.74     12.32 o
  15   2 -13        4.39        8.76     11.67 o
  16   2 -13       26.66      -45.97     30.64 o
   0   3 -13      301.71      302.81     12.81 o
   1   3 -13       88.09       86.02      5.93 o
   2   3 -13      223.94      230.52     11.50 o
   3   3 -13      642.46      762.13     16.95 o
   4   3 -13        6.82       26.77      6.12 o
   5   3 -13      853.52      874.20     20.58 o
   6   3 -13       65.62       70.12      5.81 o
   7   3 -13        1.30       11.30      4.08 o
   8   3 -13      136.48      122.29     11.28 o
   9   3 -13        8.00        9.78      7.55 o
  10   3 -13      229.03      265.23     25.91 o
  11   3 -13      453.10      515.89     28.78 o
  12   3 -13        2.09       -9.31      7.74 o
  13   3 -13       98.95      115.96     13.01 o
  14   3 -13        4.86        8.61      9.55 o
  15   3 -13        6.21       -3.30     11.37 o
   1   4 -13      449.08      495.72     15.75 o
   2   4 -13      165.10      179.65     10.22 o
   3   4 -13      549.37      596.94     18.11 o
   4   4 -13        9.50       16.94      6.31 o
   5   4 -13       87.10      105.26      6.02 o
   6   4 -13        5.57       -2.52      3.90 o
   7   4 -13        0.20       -6.19      5.96 o
   8   4 -13       27.70       11.55      9.64 o
   9   4 -13       11.54        2.26      9.66 o
  10   4 -13        6.47       -3.89      9.65 o
  11   4 -13       18.89       -5.08     22.19 o
  12   4 -13       13.24        5.49     15.06 o
  13   4 -13        1.17       -6.44     12.53 o
  14   4 -13        3.90      -13.30      8.87 o
   0   5 -13      287.47      367.95     23.83 o
   1   5 -13       26.17       18.92      8.93 o
   2   5 -13       37.55       22.57      9.35 o
   3   5 -13      300.47      294.59     16.70 o
   4   5 -13       20.87       18.11      8.65 o
   5   5 -13       55.81       46.05      9.56 o
   6   5 -13      129.48      132.49     14.82 o
   7   5 -13       10.58        9.80     10.00 o
   8   5 -13        1.20       -1.97      9.65 o
   9   5 -13       30.86       23.07     11.64 o
  10   5 -13       10.82       -7.71     10.59 o
  11   5 -13       11.10      -14.23     22.12 o
  12   5 -13        8.46      -12.43      9.63 o
   1   6 -13       13.74      -15.19     11.58 o
   2   6 -13        0.14       -5.38     10.74 o
   3   6 -13        9.60      -10.05     10.48 o
   4   6 -13        8.06        1.45     10.02 o
   5   6 -13        6.55        3.06      9.87 o
   6   6 -13        9.50        2.19     10.40 o
   7   6 -13        2.35       -3.19     10.15 o
   8   6 -13        9.08        5.18     12.53 o
   9   6 -13        5.18       -2.23     11.54 o
  10   6 -13       22.92        0.86     21.91 o
   0   7 -13        9.18      -17.51     17.51 o
   1   7 -13       22.98       -4.11     22.46 o
   2   7 -13       29.42        3.39     20.70 o
   3   7 -13        3.25      -16.59     17.50 o
   4   7 -13       13.54      -14.50     19.93 o
   5   7 -13        7.38        2.52     11.56 o
   0   0 -12      382.98      379.01     14.49 o
   2   0 -12      952.38     1010.22     16.68 o
   4   0 -12      285.63      256.33     11.76 o
   6   0 -12      182.51      228.56      9.30 o
   8   0 -12      171.61      227.16     13.09 o
  10   0 -12      666.95      782.11     21.49 o
  12   0 -12      448.93      560.04     28.97 o
  14   0 -12      259.59      214.51     38.67 o
  16   0 -12      152.48       89.02     32.83 o
   1   1 -12       52.75       45.41      3.03 o
   2   1 -12      875.87      920.28     11.55 o
   3   1 -12       13.07       14.18      2.88 o
   4   1 -12       40.38       28.35      2.74 o
   5   1 -12      217.41      221.39      6.10 o
   6   1 -12       10.29        6.34      2.25 o
   7   1 -12      149.65      141.21      6.62 o
   8   1 -12       52.90       49.68      3.56 o
   9   1 -12       97.32      105.04      4.31 o
  10   1 -12       81.24       83.23      5.96 o
  11   1 -12       54.60       67.59      4.72 o
  12   1 -12       43.80       49.00      5.06 o
  13   1 -12        3.25       -3.46      8.21 o
  14   1 -12       14.62        4.87     12.15 o
  15   1 -12        8.53      -27.91     18.61 o
  16   1 -12       60.13        0.91     20.16 o
   0   2 -12      417.26      469.71     11.47 o
   1   2 -12      654.00      734.98     11.25 o
   2   2 -12      810.72      885.74     12.53 o
   3   2 -12      455.62      434.37     10.21 o
   4   2 -12      107.67      120.37      5.93 o
   5   2 -12      815.11      830.53     19.48 o
   6   2 -12      359.84      351.91     10.19 o
   7   2 -12       78.88       60.66      6.13 o
   8   2 -12      312.16      329.01     16.79 o
   9   2 -12        0.92       -0.76      6.23 o
  10   2 -12      657.13      799.76     31.19 o
  11   2 -12       17.61       16.68      7.26 o
  12   2 -12       27.55       19.95     15.36 o
  13   2 -12       21.52       34.94     14.26 o
  14   2 -12       94.41       72.81     13.14 o
  15   2 -12       23.21        9.80     34.29 o
  16   2 -12      119.66       86.83     37.21 o
  17   2 -12       23.42      -45.97     30.64 o
   1   3 -12        4.76       10.04      3.37 o
   2   3 -12       45.00       58.83      4.72 o
   3   3 -12     1027.29     1124.74     20.66 o
   4   3 -12     3144.97     3401.37     55.16 o
   5   3 -12      293.50      342.85     10.95 o
   6   3 -12       12.90       14.16      4.09 o
   7   3 -12      117.26      118.20      7.11 o
   8   3 -12      114.34      117.18     10.96 o
   9   3 -12       51.69       40.59      9.16 o
  10   3 -12       61.00       59.11     10.19 o
  11   3 -12       19.21       35.04      9.35 o
  12   3 -12      117.56      117.09     13.80 o
  13   3 -12        1.31      -14.48      9.65 o
  14   3 -12       90.55      101.79     15.66 o
  15   3 -12       22.43       11.24     18.16 o
  16   3 -12       37.53       37.49     21.56 o
   0   4 -12      698.65      712.08     30.79 o
   1   4 -12      151.82      159.02      9.33 o
   2   4 -12      110.91      109.27      8.08 o
   3   4 -12       31.67       52.94      7.26 o
   4   4 -12      201.91      264.49     12.87 o
   5   4 -12       15.39       19.01      4.10 o
   6   4 -12       91.40      111.78     12.22 o
   7   4 -12       16.89       14.28      4.54 o
   8   4 -12       33.65       35.42     10.39 o
   9   4 -12       85.30       60.04     11.55 o
  10   4 -12       11.78       -8.02      8.68 o
  11   4 -12       25.52       17.43     10.05 o
  12   4 -12        7.99       -5.09      8.79 o
  13   4 -12       12.96        2.10      9.39 o
  14   4 -12       22.30       27.69     14.85 o
  15   4 -12        6.54       -9.64     10.53 o
   1   5 -12       36.35       31.37      9.22 o
   2   5 -12       21.90       10.64      9.97 o
   3   5 -12      161.23      156.18     11.22 o
   4   5 -12       96.21       96.42     10.94 o
   5   5 -12       13.77       51.16      9.36 o
   6   5 -12       26.07       35.18      8.28 o
   7   5 -12       85.44       88.28     11.21 o
   8   5 -12       17.21       25.46     11.07 o
   9   5 -12       19.33       30.60     11.37 o
  10   5 -12       37.16       17.31     16.96 o
  11   5 -12       37.40       46.53     10.99 o
  12   5 -12        3.23      -12.62      8.63 o
  13   5 -12        0.56      -10.55     13.27 o
   0   6 -12       21.37       -1.36     14.54 o
   1   6 -12        3.32      -10.11      9.37 o
   2   6 -12        7.67       -0.21     10.60 o
   3   6 -12        8.10        1.16     10.30 o
   4   6 -12        4.05      -13.22      8.87 o
   5   6 -12       12.26        4.77      9.88 o
   6   6 -12        8.10        4.42     10.05 o
   7   6 -12       16.32       10.60     12.22 o
   8   6 -12       90.06       88.50     14.49 o
   9   6 -12       14.37       11.23     15.90 o
  10   6 -12       14.72        1.38     15.61 o
   1   7 -12       25.61       18.96     16.00 o
   2   7 -12       10.90       -6.63     12.54 o
   3   7 -12       15.40        5.40     20.05 o
   4   7 -12        3.05      -10.34     12.58 o
   5   7 -12       12.14       11.84     13.02 o
   6   7 -12        7.14       -3.37     16.01 o
   2   0 -11     1509.91     1236.12     18.57 o
   4   0 -11     2067.36     1833.51     25.05 o
   6   0 -11       58.80       57.89      5.28 o
   8   0 -11      407.64      465.86     16.43 o
  10   0 -11      209.93      249.82     50.34 o
  12   0 -11       57.79       64.73      9.52 o
  14   0 -11      418.22      526.03     24.93 o
   0   1 -11     2234.63     2617.19     33.20 o
   1   1 -11       88.16      104.88      3.88 o
   2   1 -11     1263.62     1403.65     16.30 o
   3   1 -11     2701.24     2755.16     26.58 o
   4   1 -11      333.54      397.54      6.95 o
   5   1 -11      150.50      160.14      4.86 o
   6   1 -11       78.44       78.55      3.54 o
   7   1 -11      999.38      960.11     18.42 o
   8   1 -11      754.24      804.37     13.86 o
   9   1 -11       22.92       17.03      3.86 o
  10   1 -11       23.35       26.00      3.48 o
  11   1 -11       11.19       11.02      3.70 o
  12   1 -11      514.96      575.78     16.96 o
  13   1 -11       45.12       18.71     11.46 o
  14   1 -11       24.03        9.23     16.11 o
  15   1 -11       77.53       47.25     19.91 o
  16   1 -11        9.91      -25.22     16.82 o
   1   2 -11      248.04      250.67      6.74 o
   2   2 -11     1645.58     1523.03     18.16 o
   3   2 -11     1120.90     1152.12     14.90 o
   4   2 -11      170.26      174.14      6.79 o
   5   2 -11      646.41      671.43     14.40 o
   6   2 -11       61.55       71.75      4.88 o
   7   2 -11       81.02       81.31      8.84 o
   8   2 -11       93.18       78.07      8.73 o
   9   2 -11       71.46       55.53      8.58 o
  10   2 -11       84.85       67.28     16.10 o
  11   2 -11      310.64      344.03     20.72 o
  12   2 -11       87.73       72.53     11.92 o
  13   2 -11       28.43       28.82     10.54 o
  14   2 -11      153.18      147.81     15.61 o
  15   2 -11        2.81      -12.17     18.97 o
  16   2 -11       16.31        9.22     31.01 o
   0   3 -11       61.54       67.39      9.64 o
   1   3 -11      236.61      231.88      7.52 o
   2   3 -11      249.17      276.66      8.93 o
   3   3 -11      489.35      463.95     11.53 o
   4   3 -11      395.28      436.36     11.59 o
   5   3 -11       76.97       73.84      5.60 o
   6   3 -11       61.68       70.17      5.66 o
   7   3 -11       10.40       10.94      3.81 o
   8   3 -11      143.34      139.02     11.48 o
   9   3 -11       76.65       52.07      8.48 o
  10   3 -11       44.31       45.61      8.86 o
  11   3 -11      109.28       99.40     12.74 o
  12   3 -11       24.45       21.19     10.52 o
  13   3 -11       18.05       12.67     10.71 o
  14   3 -11       29.93       12.24     15.38 o
  15   3 -11       26.51       16.04     11.56 o
  16   3 -11        0.15       12.66     12.44 o
   1   4 -11       65.46       68.72      6.93 o
   2   4 -11      270.16      273.14     13.38 o
   3   4 -11      318.03      321.82     13.70 o
   4   4 -11       81.55       94.03      5.79 o
   5   4 -11      144.18      136.94      6.47 o
   6   4 -11      350.95      386.11     11.02 o
   7   4 -11       64.22       57.95      5.08 o
   8   4 -11       27.45       16.00      6.83 o
   9   4 -11      230.12      233.24     20.62 o
  10   4 -11      265.85      292.60     18.17 o
  11   4 -11        4.81       -5.48      9.03 o
  12   4 -11        0.22       -8.15      7.52 o
  13   4 -11       26.63       24.81     13.15 o
  14   4 -11       22.06        8.50     12.51 o
  15   4 -11        1.11      -17.98     11.99 o
   0   5 -11       25.56       22.99     10.69 o
   1   5 -11       13.96        9.86      7.46 o
   2   5 -11       32.40       24.26      8.29 o
   3   5 -11       98.85      103.21      9.81 o
   4   5 -11      318.04      355.85     21.12 o
   5   5 -11      174.73      173.28     17.18 o
   6   5 -11       95.34       94.73      9.07 o
   7   5 -11       38.35       26.79     11.84 o
   8   5 -11       81.37       71.65     12.78 o
   9   5 -11       62.28       30.39     13.09 o
  10   5 -11       39.55       26.64     13.09 o
  11   5 -11        7.09        7.68      9.02 o
  12   5 -11        7.52       -8.36      8.94 o
  13   5 -11       17.24       -0.56      9.25 o
   1   6 -11        3.51      -16.43     10.95 o
   2   6 -11        2.31      -14.97      9.98 o
   3   6 -11       33.78        9.22     10.90 o
   4   6 -11        1.15       -1.57      9.20 o
   5   6 -11        5.43        5.05      9.28 o
   6   6 -11       74.63       69.74     12.77 o
   7   6 -11        6.59        3.09     10.69 o
   8   6 -11        2.07       13.03     10.64 o
   9   6 -11       18.53        8.32     11.28 o
  10   6 -11        6.03      -14.83     11.37 o
  11   6 -11        4.85      -13.14     15.18 o
   0   7 -11        3.30      -21.16     26.27 o
   1   7 -11       13.95       -4.67     14.34 o
   2   7 -11        0.43      -13.31     11.52 o
   3   7 -11        8.74       -4.19     14.75 o
   4   7 -11        7.39        9.21     13.14 o
   5   7 -11        4.72       -1.44     12.34 o
   6   7 -11       11.66       -3.83     10.67 o
   7   7 -11       17.22        9.80     14.95 o
   0   0 -10       56.22       57.27      6.03 o
   2   0 -10       52.11       68.82      5.52 o
   4   0 -10      296.60      268.45      6.10 o
   6   0 -10      220.52      232.90      8.95 o
   8   0 -10       31.81       35.73      4.40 o
  10   0 -10     2263.13     2363.58     68.95 o
  12   0 -10       47.43       70.17     12.40 o
  14   0 -10      743.82      835.83     32.36 o
  16   0 -10      559.22      604.87     64.21 o
   1   1 -10      481.22      514.41      7.36 o
   2   1 -10      313.92      303.73      6.04 o
   3   1 -10     3649.72     3455.10     31.22 o
   4   1 -10     4902.15     5072.41     43.60 o
   5   1 -10      719.27      772.56      8.98 o
   6   1 -10       61.85       55.17      2.88 o
   7   1 -10      112.39      109.40      4.07 o
   8   1 -10       41.62       41.52      4.63 o
   9   1 -10       56.23       39.22      3.59 o
  10   1 -10      166.05      156.89      8.51 o
  11   1 -10       28.35       31.66      5.59 o
  12   1 -10       86.33       76.93      7.81 o
  13   1 -10      106.14      110.20     12.55 o
  14   1 -10       12.04        5.03      8.81 o
  15   1 -10       76.23       89.09     25.99 o
  16   1 -10      102.30       74.67     20.79 o
  17   1 -10       40.45      -25.40     16.93 o
   0   2 -10     1772.00     2018.91     29.77 o
   1   2 -10      932.88      954.03     12.95 o
   2   2 -10      215.83      240.78      7.64 o
   3   2 -10      756.54      716.35     10.15 o
   4   2 -10      105.32      120.03      5.65 o
   5   2 -10      760.38      750.43     12.01 o
   6   2 -10      325.16      335.20     12.62 o
   7   2 -10      293.72      310.58     13.43 o
   8   2 -10      116.87      114.65      8.66 o
   9   2 -10        6.17       -0.44      7.25 o
  10   2 -10      140.48      140.03     12.98 o
  11   2 -10      303.11      335.07     19.90 o
  12   2 -10      170.75      191.86     22.69 o
  13   2 -10       70.75       81.86     14.48 o
  14   2 -10       20.18       18.54     10.11 o
  15   2 -10       12.34        1.38     25.90 o
  16   2 -10        5.28       12.40     13.86 o
   1   3 -10      120.71      111.96      5.92 o
   2   3 -10      140.13      133.72      6.02 o
   3   3 -10     1076.44     1033.71     15.14 o
   4   3 -10      455.96      418.97     10.84 o
   5   3 -10      198.51      219.95      7.73 o
   6   3 -10       71.14       71.21      4.92 o
   7   3 -10       25.55       22.90      4.28 o
   8   3 -10       63.52       55.42      7.70 o
   9   3 -10       78.47       66.92     10.39 o
  10   3 -10       14.04        3.83      8.64 o
  11   3 -10       74.37       57.17     11.02 o
  12   3 -10       14.94        2.55      9.42 o
  13   3 -10       63.09       68.36     12.51 o
  14   3 -10       40.14       10.44     14.47 o
  15   3 -10       12.00       -2.90     17.06 o
  16   3 -10       19.74       10.15     17.04 o
   0   4 -10      193.35      186.21     12.57 o
   1   4 -10       39.87       28.57      5.33 o
   2   4 -10       32.05       22.55      5.92 o
   3   4 -10      335.92      312.32      9.51 o
   4   4 -10      395.13      377.70      9.83 o
   5   4 -10      292.06      340.20      9.57 o
   6   4 -10      136.02      128.98      6.70 o
   7   4 -10       57.50       68.34      5.73 o
   8   4 -10        7.27        2.86      6.13 o
   9   4 -10        6.96        7.85      6.68 o
  10   4 -10      397.58      467.44     21.72 o
  11   4 -10       63.18       53.72     11.94 o
  12   4 -10       24.88        6.52     10.28 o
  13   4 -10       44.17       18.67     10.61 o
  14   4 -10       14.89       -3.21     14.01 o
  15   4 -10        2.59      -14.42      9.84 o
   1   5 -10       85.05       76.18      9.22 o
   2   5 -10       96.21       87.93      7.04 o
   3   5 -10      349.01      358.12     13.13 o
   4   5 -10      733.35      866.75     17.32 o
   5   5 -10      353.43      429.81     21.36 o
   6   5 -10        7.34        7.10      6.72 o
   7   5 -10       94.48      111.01     14.29 o
   8   5 -10       64.78       58.47     15.99 o
   9   5 -10       14.13        9.42      9.20 o
  10   5 -10      104.02       97.00     18.60 o
  11   5 -10        0.89       -5.60      8.34 o
  12   5 -10       43.88       57.28     11.44 o
  13   5 -10       10.67      -16.27     10.85 o
  14   5 -10        2.68      -19.20     12.80 o
   0   6 -10       54.80       41.56     15.45 o
   1   6 -10       33.97       18.24      9.70 o
   2   6 -10       12.15        5.90     13.80 o
   3   6 -10        4.38       -3.40      7.58 o
   4   6 -10       11.86        7.99      9.48 o
   5   6 -10       25.65       20.90     10.28 o
   6   6 -10       31.35       45.70     11.47 o
   7   6 -10       26.43       27.80     11.04 o
   8   6 -10       42.36       53.64     12.46 o
   9   6 -10       30.08       18.28     11.40 o
  10   6 -10        0.78       -3.33     10.99 o
  11   6 -10        2.95       -8.13      9.60 o
   1   7 -10        2.75       -6.02     11.57 o
   2   7 -10       10.33       -3.68     10.30 o
   3   7 -10        6.01        1.30     13.62 o
   4   7 -10        6.36        7.28     12.16 o
   5   7 -10       14.34       -4.83     12.37 o
   6   7 -10       12.87       -5.59     13.99 o
   7   7 -10        0.39      -13.70     11.37 o
   2   0  -9     2615.41     2304.24     28.68 o
   4   0  -9      230.52      214.71      5.63 o
   6   0  -9      381.96      368.34     10.54 o
   8   0  -9     1887.77     2007.62     34.12 o
  10   0  -9     1123.23     1252.59     68.22 o
  12   0  -9      175.95      202.39     20.07 o
  14   0  -9      246.22      256.40     22.60 o
  16   0  -9      108.93       55.45     30.64 o
   0   1  -9      245.97      246.16      6.90 o
   1   1  -9     1238.36     1166.41     13.10 o
   2   1  -9     1438.36     1492.79     15.39 o
   3   1  -9     3586.33     3295.59     28.56 o
   4   1  -9       42.99       51.14      3.07 o
   5   1  -9      838.05      735.06     10.19 o
   6   1  -9       54.56       49.28      4.09 o
   7   1  -9      205.19      188.46      8.18 o
   8   1  -9      452.58      486.58     10.74 o
   9   1  -9      168.67      182.38      7.43 o
  10   1  -9      239.43      297.09     11.39 o
  11   1  -9      157.09      152.29      9.41 o
  12   1  -9      275.22      308.59     16.23 o
  13   1  -9        2.57       -5.15      3.49 o
  14   1  -9      117.76      149.54     23.21 o
  15   1  -9       11.90        3.29     10.58 o
  16   1  -9      122.84      108.53     22.33 o
  18   1  -9       44.52      -42.32     30.64 o
   1   2  -9     4432.49     4425.81     39.30 o
   2   2  -9       29.58       52.54      3.44 o
   3   2  -9       55.89       70.17      5.01 o
   4   2  -9     1208.00     1188.01     16.74 o
   5   2  -9      548.01      566.44      9.91 o
   6   2  -9      852.38      944.87     13.82 o
   7   2  -9       59.03       58.23      7.07 o
   8   2  -9       52.91       54.63      7.21 o
   9   2  -9      421.22      500.71     17.79 o
  10   2  -9      124.00      131.58      9.91 o
  11   2  -9       30.31       30.68      3.90 o
  12   2  -9       30.65       27.98      4.87 o
  13   2  -9       37.92       24.76      7.99 o
  14   2  -9       26.27       38.73      8.96 o
  15   2  -9       24.33       12.15     14.64 o
  16   2  -9       53.81       19.45     19.03 o
  17   2  -9       43.05       53.29     26.27 o
   0   3  -9     1880.80     1937.56     32.18 o
   1   3  -9       79.00       69.63      4.88 o
   2   3  -9      882.48      943.46     14.48 o
   3   3  -9     1106.26     1131.80     14.84 o
   4   3  -9      114.56      151.04      7.79 o
   5   3  -9      523.31      512.58      9.87 o
   6   3  -9        6.77       15.78      3.28 o
   7   3  -9      142.75      152.31      8.93 o
   8   3  -9      446.83      467.22     17.04 o
   9   3  -9      109.48       84.54      8.84 o
  10   3  -9       82.93       96.25     10.05 o
  11   3  -9       21.58       23.06      9.72 o
  12   3  -9        0.34      -13.42     10.19 o
  13   3  -9       34.62       19.70     15.59 o
  14   3  -9       28.39       -1.70     10.40 o
  15   3  -9        1.11       -7.05     10.13 o
  16   3  -9        3.96       -9.05     16.78 o
  17   3  -9       17.73      -17.32     28.94 o
   1   4  -9       52.19       53.37      5.78 o
   2   4  -9       66.16       54.99      3.19 o
   3   4  -9       54.90       54.88      4.67 o
   4   4  -9      831.53      861.32     14.77 o
   5   4  -9      155.05      177.46      7.26 o
   6   4  -9        6.73       12.50      3.55 o
   7   4  -9      311.78      329.26      9.26 o
   8   4  -9      110.50      112.25     10.71 o
   9   4  -9      225.56      221.77     14.35 o
  10   4  -9       92.76       95.64     15.04 o
  11   4  -9       32.57       21.85     10.87 o
  12   4  -9       39.61       13.44     14.63 o
  13   4  -9        3.02       -6.26     10.00 o
  14   4  -9       25.90        8.62     15.44 o
  15   4  -9       13.63        5.30     10.63 o
  16   4  -9        5.57      -12.55     11.63 o
   0   5  -9       62.42       57.32      6.41 o
   1   5  -9      288.86      264.23     11.54 o
   2   5  -9      455.89      457.88     13.54 o
   3   5  -9       63.65       69.79      6.55 o
   4   5  -9      408.66      492.38     18.68 o
   5   5  -9      192.47      209.06      9.75 o
   6   5  -9       16.14       11.72      6.58 o
   7   5  -9       95.72      100.54     10.95 o
   8   5  -9      174.75      156.96     14.02 o
   9   5  -9      106.08       85.20     14.32 o
  10   5  -9       13.24        5.25      9.19 o
  11   5  -9       86.21       80.36     19.62 o
  12   5  -9        4.40        1.73     10.55 o
  13   5  -9        6.64      -10.16     14.53 o
  14   5  -9        9.74        0.88     12.80 o
   1   6  -9        7.10       -1.68      8.46 o
   2   6  -9       36.45       23.41      9.84 o
   3   6  -9       70.05       70.65     12.64 o
   4   6  -9       34.10       17.17      8.44 o
   5   6  -9       43.29       31.95     10.19 o
   6   6  -9       13.98       25.03     10.14 o
   7   6  -9        4.52       18.76     11.01 o
   8   6  -9       17.41       14.25     13.68 o
   9   6  -9       25.10       38.11     11.82 o
  10   6  -9       21.96        9.91      9.51 o
  11   6  -9       26.89       18.71     13.82 o
  12   6  -9       22.90       23.10     13.23 o
   0   7  -9       47.38       15.22     24.08 o
   1   7  -9        8.12       -6.16     10.95 o
   2   7  -9        2.00       -0.41     11.17 o
   3   7  -9       15.25       13.76     11.84 o
   4   7  -9        1.90        1.90     11.73 o
   5   7  -9        1.25       -3.47     10.59 o
   6   7  -9        0.05      -16.02     10.68 o
   7   7  -9        6.65      -14.46     10.48 o
   8   7  -9       15.59       15.84     12.74 o
   0   0  -8     1111.68     1291.49     26.31 o
   2   0  -8      303.47      271.34      6.72 o
   4   0  -8      616.80      664.81     12.03 o
   6   0  -8      120.71      117.10      7.55 o
   8   0  -8       84.58       79.93      6.23 o
  10   0  -8       23.75       33.91     14.96 o
  12   0  -8      164.86      181.91     37.21 o
  14   0  -8        6.31        8.36      6.86 o
  16   0  -8       71.40       42.32     25.54 o
   1   1  -8      175.87      161.98      4.61 o
   2   1  -8     5479.64     5307.76     45.11 o
   3   1  -8      249.59      189.70      5.58 o
   4   1  -8      393.54      348.89      6.51 o
   5   1  -8     1048.54     1113.81     14.54 o
   6   1  -8     2453.39     2690.81     27.52 o
   7   1  -8      103.86      122.15      6.25 o
   8   1  -8      258.14      241.00      7.33 o
   9   1  -8      134.56      128.97      6.64 o
  10   1  -8      599.41      633.86     11.73 o
  11   1  -8       18.85       13.57      3.41 o
  12   1  -8      112.72      101.54      6.44 o
  13   1  -8      188.05      172.08     12.88 o
  14   1  -8      280.09      296.79     24.33 o
  15   1  -8       14.01       18.62     16.08 o
  16   1  -8      245.15      270.37     46.19 o
  17   1  -8       20.85      -35.02     23.35 o
   0   2  -8     3279.02     3545.60     45.55 o
   1   2  -8     2544.00     2539.31     25.41 o
   2   2  -8     2320.35     2587.05     25.72 o
   3   2  -8     1903.02     2039.96     22.90 o
   4   2  -8      234.94      221.42      6.56 o
   5   2  -8      646.85      661.55     10.23 o
   6   2  -8     1098.42     1155.25     15.99 o
   7   2  -8       49.54       44.48      5.65 o
   8   2  -8      382.27      465.38     16.30 o
   9   2  -8      576.93      565.02     13.48 o
  10   2  -8      234.87      266.20      8.83 o
  11   2  -8      107.35      111.83      7.20 o
  12   2  -8       20.14       27.01      4.96 o
  13   2  -8       29.61       30.46      8.05 o
  14   2  -8       20.78       22.14      9.16 o
  15   2  -8       24.84       11.41     12.43 o
  16   2  -8       17.34       -8.86     17.03 o
  17   2  -8       24.98      -15.58     23.97 o
  18   2  -8        6.28      -40.49     27.00 o
   1   3  -8      221.09      224.88      7.45 o
   2   3  -8       86.16      114.32      4.38 o
   3   3  -8     1878.49     1825.40     20.69 o
   4   3  -8      859.57      915.12     11.92 o
   5   3  -8       81.60       89.77      4.41 o
   6   3  -8       42.11       43.91      4.02 o
   7   3  -8       99.42      109.06      8.55 o
   8   3  -8      201.68      209.07     11.86 o
   9   3  -8      329.60      295.82     15.00 o
  10   3  -8      103.09      108.62      9.74 o
  11   3  -8      215.92      247.72     15.43 o
  12   3  -8       33.13       12.35      9.48 o
  13   3  -8        8.50       -3.78     13.06 o
  14   3  -8        3.25      -12.00     10.73 o
  15   3  -8       32.91        7.26     22.13 o
  16   3  -8       19.59       19.24     14.16 o
  17   3  -8        3.55       -6.69     18.61 o
   0   4  -8      191.63      240.78      9.42 o
   1   4  -8       36.06       30.07      2.86 o
   2   4  -8        4.50        0.95      3.13 o
   3   4  -8      278.39      280.43      8.70 o
   4   4  -8      288.82      300.19      9.19 o
   5   4  -8      144.37      122.76      7.34 o
   6   4  -8       34.98       32.91      3.95 o
   7   4  -8       55.28       61.23      6.70 o
   8   4  -8       58.55       65.39      7.72 o
   9   4  -8       26.78       25.58      6.98 o
  10   4  -8      253.56      302.55     19.36 o
  11   4  -8      383.99      485.20     20.69 o
  12   4  -8      130.22      115.51     12.40 o
  13   4  -8        5.93       -7.08     10.85 o
  14   4  -8       14.98       -0.32      9.74 o
  15   4  -8       28.66       13.58     10.91 o
  16   4  -8        1.95      -10.08      9.26 o
   1   5  -8      151.51      147.26      7.83 o
   2   5  -8        2.15        5.39      4.60 o
   3   5  -8      210.91      167.49     10.03 o
   4   5  -8      193.84      174.32     10.18 o
   5   5  -8       10.40        2.41      5.46 o
   6   5  -8       30.25        6.40      4.86 o
   7   5  -8       36.95       29.85      8.70 o
   8   5  -8       27.15       20.43      8.71 o
   9   5  -8        3.93       -9.38      9.20 o
  10   5  -8        1.60       -0.38      8.81 o
  11   5  -8       96.10       83.51     15.14 o
  12   5  -8       21.40        5.62     18.70 o
  13   5  -8        5.34        3.67     10.52 o
  14   5  -8       15.61       10.87     11.23 o
   0   6  -8        5.07        6.76      6.92 o
   1   6  -8       82.24       84.63      7.46 o
   2   6  -8      444.20      453.11     15.65 o
   3   6  -8       41.58       32.27      6.34 o
   4   6  -8       50.28       42.33      7.71 o
   5   6  -8       54.13       47.19      9.63 o
   6   6  -8       51.09       55.46      9.99 o
   7   6  -8       14.39       10.64     12.43 o
   8   6  -8       23.19       16.86      9.57 o
   9   6  -8        3.13       -7.95     10.60 o
  10   6  -8       13.61        1.80      8.93 o
  11   6  -8        0.95       -6.17      8.89 o
  12   6  -8        2.36        7.82     13.04 o
   1   7  -8        2.93      -15.21     12.32 o
   2   7  -8       12.67       -3.36      9.31 o
   3   7  -8       33.37        5.99     10.64 o
   4   7  -8        1.38       -6.42     10.94 o
   5   7  -8        6.03       -3.89     10.95 o
   6   7  -8       10.86       -9.44     11.36 o
   7   7  -8        0.96      -13.90     11.18 o
   8   7  -8        6.81      -14.92      9.95 o
   9   7  -8        2.73       -0.73     21.89 o
   2   0  -7      182.67       97.64      4.14 o
   4   0  -7       24.26       29.08      3.06 o
   6   0  -7     2987.81     3122.77     47.10 o
   8   0  -7      177.97      200.93      8.70 o
  10   0  -7      409.24      414.97     15.98 o
  12   0  -7     1387.54     1449.50     52.17 o
  14   0  -7      165.70      160.23     12.55 o
  16   0  -7      180.64      173.96     40.13 o
  18   0  -7       83.99      -16.78     24.81 o
   0   1  -7     2169.03     1927.14     33.21 o
   1   1  -7      526.70      588.00     12.80 o
   2   1  -7     1903.54     2018.73     18.69 o
   3   1  -7      870.89      782.00      9.66 o
   4   1  -7      477.69      457.90      6.25 o
   5   1  -7      253.25      282.45      6.89 o
   6   1  -7      862.73      826.49     11.70 o
   7   1  -7     1316.18     1375.90     18.06 o
   8   1  -7      372.45      377.61      7.92 o
   9   1  -7       36.80       50.37      3.52 o
  10   1  -7     1746.60     1806.30     24.41 o
  11   1  -7       12.35       17.75      3.69 o
  12   1  -7       51.69       65.52      5.50 o
  13   1  -7      136.85      141.49      8.33 o
  14   1  -7      272.41      280.41     11.82 o
  15   1  -7      591.69      682.81     20.28 o
  16   1  -7      164.72      144.50     23.49 o
  17   1  -7       24.28        2.10     26.29 o
  18   1  -7       38.79      -28.46     24.08 o
   1   2  -7      822.12      793.94     10.64 o
   2   2  -7     2575.25     2586.90     27.12 o
   3   2  -7      934.02      994.22     12.60 o
   4   2  -7     8015.77     8461.08     74.02 o
   5   2  -7      241.53      263.69      6.95 o
   6   2  -7      962.49     1012.79     16.13 o
   7   2  -7     1721.15     1787.74     24.18 o
   8   2  -7       33.43       36.17      3.68 o
   9   2  -7      248.03      295.45     10.00 o
  10   2  -7       41.77       44.24      4.58 o
  11   2  -7      237.64      310.52     10.57 o
  12   2  -7        6.67        4.32      4.26 o
  13   2  -7        5.66       -0.96      5.52 o
  14   2  -7       32.66       17.98     11.69 o
  15   2  -7       17.90       -0.65      9.48 o
  16   2  -7       12.10        3.68     12.01 o
  17   2  -7        2.15       -2.18     21.16 o
  18   2  -7       10.14       -5.69     28.09 o
   0   3  -7     1122.87     1108.86     20.24 o
   1   3  -7     1351.92     1437.06     24.07 o
   2   3  -7     1026.56      997.38     13.68 o
   3   3  -7      955.48      871.63     13.20 o
   4   3  -7     1331.34     1333.41     15.53 o
   5   3  -7      442.55      379.67      7.32 o
   6   3  -7       55.78       61.02      3.97 o
   7   3  -7      348.66      415.81     14.94 o
   8   3  -7      111.97      101.05      8.55 o
   9   3  -7       66.65       89.17      7.89 o
  10   3  -7      310.95      373.77     11.86 o
  11   3  -7      483.86      519.92     14.77 o
  12   3  -7      145.26      166.95     12.00 o
  13   3  -7       11.24        3.13     10.43 o
  14   3  -7       35.95       33.53     12.65 o
  15   3  -7       16.01       -7.27     14.74 o
  16   3  -7       49.74       27.58     25.42 o
  17   3  -7       16.03       -3.51     13.23 o
   1   4  -7        8.73        5.90      2.91 o
   2   4  -7      297.16      299.76      9.18 o
   3   4  -7       92.33       74.89      4.92 o
   4   4  -7       10.43        9.17      3.78 o
   5   4  -7      204.10      218.30      8.14 o
   6   4  -7        9.22        3.85      3.30 o
   7   4  -7      487.26      479.57     17.76 o
   8   4  -7      126.30      126.98     10.56 o
   9   4  -7       70.91       61.23      7.27 o
  10   4  -7       23.33       39.59      7.52 o
  11   4  -7      336.86      396.14     16.15 o
  12   4  -7       99.73       99.47     11.99 o
  13   4  -7       22.92        8.26     13.01 o
  14   4  -7       16.61      -10.99     10.58 o
  15   4  -7        5.00      -11.62      9.20 o
  16   4  -7       19.40       14.63     10.81 o
   0   5  -7      825.01      814.47     26.38 o
   1   5  -7      260.56      244.97     13.90 o
   2   5  -7      116.86      126.76      8.33 o
   3   5  -7      243.67      264.26     10.35 o
   4   5  -7       13.37       15.68      5.40 o
   5   5  -7       24.65       12.68      5.17 o
   6   5  -7      356.19      354.32     12.41 o
   7   5  -7       23.21       16.48      4.10 o
   8   5  -7       10.93        6.61      8.06 o
   9   5  -7       82.57       76.73     10.96 o
  10   5  -7       79.40       71.55     10.97 o
  11   5  -7       23.99       19.50     10.12 o
  12   5  -7       89.59       87.68     18.08 o
  13   5  -7        4.27       -9.16      9.37 o
  14   5  -7       14.35       -9.45     15.10 o
   1   6  -7      135.48      103.71      8.20 o
   2   6  -7       32.86       36.53      6.42 o
   3   6  -7       46.85       41.58      7.77 o
   4   6  -7      233.27      210.96     18.56 o
   5   6  -7       84.74       76.21     11.09 o
   6   6  -7       41.76       44.13      9.12 o
   7   6  -7       89.59       85.76     10.91 o
   8   6  -7       79.70       74.15     11.04 o
   9   6  -7        2.63       -0.72      7.97 o
  10   6  -7        3.02       -2.11      9.48 o
  11   6  -7       33.62       13.55     13.24 o
  12   6  -7       13.49       -3.67     13.16 o
   0   7  -7      124.72      132.20     19.22 o
   1   7  -7        3.75       -0.90      8.70 o
   2   7  -7       29.11       16.97      9.63 o
   3   7  -7       12.53       10.14      9.34 o
   4   7  -7        9.50       -0.09      9.79 o
   5   7  -7        7.89      -12.22     10.35 o
   6   7  -7        3.84      -12.40     10.48 o
   7   7  -7        1.24      -14.21     11.17 o
   8   7  -7        3.13      -10.02     10.64 o
   9   7  -7       11.07        8.03     10.38 o
   1   8  -7        5.48      -15.03     10.60 o
   2   8  -7        3.58       -7.46     15.61 o
   0   0  -6    46186.57    44918.99   1082.69 o
   2   0  -6     3029.80     3125.82     33.51 o
   4   0  -6      644.92      479.21     11.83 o
   6   0  -6     1299.46     1423.09     21.97 o
   8   0  -6      754.64      679.21     15.47 o
  10   0  -6      260.46      232.29     10.98 o
  12   0  -6     1766.18     1821.72     41.30 o
  14   0  -6      280.27      309.63     16.66 o
  16   0  -6       30.40       23.69     23.71 o
  18   0  -6      101.68      -10.94     27.00 o
   1   1  -6     4391.32     3893.18     33.28 o
   2   1  -6      573.07      501.46      8.40 o
   3   1  -6     2209.65     1814.57     23.74 o
   4   1  -6     3680.31     3481.01     31.36 o
   5   1  -6     1045.61     1059.41     13.05 o
   6   1  -6      535.99      512.46      8.71 o
   7   1  -6      923.51      813.85     11.30 o
   8   1  -6      220.48      246.11      5.69 o
   9   1  -6      789.15      900.19     12.17 o
  10   1  -6      490.11      512.60     10.45 o
  11   1  -6       14.35       12.84      4.02 o
  12   1  -6       15.00        8.57      4.20 o
  13   1  -6      205.64      232.95     12.46 o
  14   1  -6       42.36       35.09      6.36 o
  15   1  -6      144.41      167.84     15.26 o
  16   1  -6       37.03       23.51     14.05 o
  17   1  -6      148.53      147.61     26.82 o
  18   1  -6       32.42      -39.95     26.63 o
   0   2  -6     4341.43     4282.49     57.42 o
   1   2  -6       70.96       63.07      3.11 o
   2   2  -6     1048.52     1121.83     12.49 o
   3   2  -6     1914.79     1776.63     18.86 o
   4   2  -6     1678.31     1778.19     18.95 o
   5   2  -6      421.29      529.69      8.52 o
   6   2  -6      526.20      567.28     11.43 o
   7   2  -6      261.44      241.76      6.88 o
   8   2  -6     1417.59     1622.00     23.20 o
   9   2  -6       38.25       40.83      4.11 o
  10   2  -6       49.78       48.67      5.19 o
  11   2  -6       14.10       27.88      4.58 o
  12   2  -6        2.30        4.53      4.38 o
  13   2  -6      160.01      128.28      7.97 o
  14   2  -6       24.63       21.21      7.37 o
  15   2  -6       10.41        0.35      8.52 o
  16   2  -6       72.97       68.72     19.23 o
  17   2  -6       11.01      -10.45     21.21 o
  18   2  -6       20.80       23.27     15.69 o
   1   3  -6     2326.29     2340.87     28.84 o
   2   3  -6      100.95       91.85      4.77 o
   3   3  -6      601.19      601.80     10.61 o
   4   3  -6      390.85      469.86      8.58 o
   5   3  -6      520.80      558.83      9.16 o
   6   3  -6      157.02      180.15      7.63 o
   7   3  -6      490.68      545.43     14.76 o
   8   3  -6       18.13        9.96      5.03 o
   9   3  -6      299.39      337.32     10.59 o
  10   3  -6      112.32      149.68      8.25 o
  11   3  -6      106.60      128.96      8.10 o
  12   3  -6      331.32      329.39     12.56 o
  13   3  -6       34.92       34.48     10.32 o
  14   3  -6       70.97       66.36     11.83 o
  15   3  -6        8.29       -6.38     15.53 o
  16   3  -6        5.11        0.96     21.16 o
  17   3  -6       18.31       -1.97     13.09 o
   0   4  -6       28.06       43.45      6.27 o
   1   4  -6       33.23       32.72      4.65 o
   2   4  -6       29.50       32.66      4.49 o
   3   4  -6      146.83      159.80      7.38 o
   4   4  -6      614.59      693.73     13.05 o
   5   4  -6       53.38       60.50      4.77 o
   6   4  -6       63.14       69.06      5.18 o
   7   4  -6       17.58       20.52      6.81 o
   8   4  -6       55.70       56.76      8.54 o
   9   4  -6      248.73      315.15     16.35 o
  10   4  -6      258.82      306.85     17.84 o
  11   4  -6      155.50      190.51     12.62 o
  12   4  -6       17.22       27.46      9.39 o
  13   4  -6        5.88      -11.69      8.55 o
  14   4  -6        3.01        5.48      9.64 o
  15   4  -6       20.69       -0.80     13.65 o
  16   4  -6        3.29        0.51      9.99 o
   1   5  -6        0.00        4.10      4.09 o
   2   5  -6      116.17      102.75      8.17 o
   3   5  -6      133.06      121.73      8.36 o
   4   5  -6      162.66      131.25      8.03 o
   5   5  -6       30.61        8.79      5.03 o
   6   5  -6       79.86       56.33      6.36 o
   7   5  -6      160.03      164.79     10.24 o
   8   5  -6       13.14       -0.06      8.37 o
   9   5  -6      177.41      156.05     12.84 o
  10   5  -6       24.26       14.31      8.92 o
  11   5  -6       13.79        1.37      8.87 o
  12   5  -6       26.21       10.93      9.82 o
  13   5  -6       37.43       29.17     13.28 o
  14   5  -6       14.99       -5.82     13.28 o
  15   5  -6        5.22        2.92     10.43 o
   0   6  -6       77.07       84.43     12.77 o
   1   6  -6      273.06      337.16     14.66 o
   2   6  -6      122.22      122.20      9.06 o
   3   6  -6      246.69      310.64     16.71 o
   4   6  -6      133.11      139.11     10.67 o
   5   6  -6      150.69      141.38     13.05 o
   6   6  -6       27.86       25.61      8.53 o
   7   6  -6        6.19        3.97      7.65 o
   8   6  -6        1.60        1.11      7.09 o
   9   6  -6       63.72       54.67     10.73 o
  10   6  -6        4.32       -5.42      8.44 o
  11   6  -6       18.55        2.89     16.42 o
  12   6  -6       39.07       32.10     22.76 o
   1   7  -6       80.21       74.51     11.76 o
   2   7  -6       16.11       19.68      9.41 o
   3   7  -6        3.39       -3.59      9.27 o
   4   7  -6        3.11        3.61     10.63 o
   5   7  -6       16.31        3.35     10.09 o
   6   7  -6        2.08      -11.53     10.57 o
   7   7  -6        4.37       -4.21      9.21 o
   8   7  -6        1.90       -6.77      9.73 o
   9   7  -6        7.14        4.19     10.99 o
   0   8  -6        1.12       12.40     19.70 o
   1   8  -6        4.60        0.15     10.29 o
   2   8  -6       17.19        0.72     11.59 o
   3   8  -6        3.79       -4.33     11.31 o
   2   0  -5     3020.55     2962.13     34.25 o
   4   0  -5     9312.54     8775.69    113.72 o
   6   0  -5     1669.42     1703.15     25.00 o
   8   0  -5     2568.50     2445.45     35.01 o
  10   0  -5      535.08      548.15     15.12 o
  12   0  -5      169.81      190.57     10.71 o
  14   0  -5      337.66      404.41     38.99 o
  16   0  -5      149.86      140.46     16.60 o
  18   0  -5       51.56      -29.92     23.35 o
   0   1  -5    31601.63    31085.14    390.80 o
   1   1  -5     4370.92     3586.40     46.89 o
   2   1  -5      319.83      279.27      4.51 o
   3   1  -5     8072.59     7142.20     83.64 o
   4   1  -5     1618.95     1510.81     16.47 o
   5   1  -5     1795.53     1789.43     19.25 o
   6   1  -5     4759.22     4774.47     44.84 o
   7   1  -5     1020.32     1048.89     12.07 o
   8   1  -5     1227.65     1327.47     14.86 o
   9   1  -5      314.13      328.53      7.00 o
  10   1  -5       29.30       29.17      3.43 o
  11   1  -5      215.87      219.16      8.11 o
  12   1  -5      267.77      259.25      9.90 o
  13   1  -5       49.21       26.72      5.39 o
  14   1  -5      300.31      291.79     12.44 o
  15   1  -5       27.24       20.85      9.58 o
  16   1  -5       10.09       -3.84      8.04 o
  17   1  -5       11.92      -15.74     19.02 o
  18   1  -5       11.59       -6.78     27.73 o
   1   2  -5      813.42      793.36      9.45 o
   2   2  -5      499.23      559.99      8.44 o
   3   2  -5     2761.08     2541.25     27.53 o
   4   2  -5      309.58      375.64      6.50 o
   5   2  -5     1298.02     1184.92     14.61 o
   6   2  -5     3151.98     3415.75     37.56 o
   7   2  -5      757.93      626.38     11.35 o
   8   2  -5       75.29       86.06      4.49 o
   9   2  -5      208.99      192.97      7.60 o
  10   2  -5      304.58      305.21      9.22 o
  11   2  -5     1050.47     1168.89     21.00 o
  12   2  -5       10.19        8.88      4.86 o
  13   2  -5      133.98      121.11      7.71 o
  14   2  -5       10.48       10.88      5.77 o
  15   2  -5       19.95       10.22      8.76 o
  16   2  -5       67.56       54.28     13.88 o
  17   2  -5        8.75       10.27     12.41 o
  18   2  -5       34.85       26.02     14.54 o
   0   3  -5      347.25      277.59     10.17 o
   1   3  -5      513.78      545.32     12.59 o
   2   3  -5     1651.92     1862.80     28.83 o
   3   3  -5     1294.86     1172.26     16.09 o
   4   3  -5       67.14       60.74      4.07 o
   5   3  -5      113.37      135.64      6.92 o
   6   3  -5      501.22      610.41     12.28 o
   7   3  -5     1604.02     1685.21     26.24 o
   8   3  -5       58.97       56.19      4.69 o
   9   3  -5      176.82      195.21      7.83 o
  10   3  -5      320.60      417.26     13.10 o
  11   3  -5      295.34      350.26     13.43 o
  12   3  -5      298.15      327.96     12.53 o
  13   3  -5        0.70       -9.25      8.34 o
  14   3  -5       62.88       52.31     13.12 o
  15   3  -5       57.38       67.95     26.51 o
  16   3  -5        4.82      -14.85     18.51 o
  17   3  -5       13.73      -14.55     12.09 o
  18   3  -5        9.27       17.51     18.24 o
   1   4  -5      214.86      168.57      8.67 o
   2   4  -5      886.43      890.32     17.13 o
   3   4  -5      251.03      255.81      9.34 o
   4   4  -5      669.48      715.33     14.33 o
   5   4  -5       94.94      117.80      6.25 o
   6   4  -5      622.19      557.58     10.47 o
   7   4  -5       29.28       29.77      7.16 o
   8   4  -5       81.87       63.32      7.73 o
   9   4  -5      172.43      215.26     16.42 o
  10   4  -5      503.79      559.65     20.63 o
  11   4  -5       57.05       68.13      7.62 o
  12   4  -5       95.11      109.30     11.80 o
  13   4  -5        6.29        2.06      8.35 o
  14   4  -5        1.81      -12.10      8.07 o
  15   4  -5        7.78       -5.82     11.24 o
  16   4  -5        1.10       -3.26      8.94 o
   0   5  -5       35.91       44.89      7.72 o
   1   5  -5      134.70      112.02      7.32 o
   2   5  -5       90.74       88.30      7.63 o
   3   5  -5      162.46      127.87      9.30 o
   4   5  -5       18.21       17.89      5.31 o
   5   5  -5      133.57      120.84      9.05 o
   6   5  -5       25.00       16.77      5.38 o
   7   5  -5      320.94      297.06     17.99 o
   8   5  -5       21.56       17.05      8.03 o
   9   5  -5       35.50       35.30      8.91 o
  10   5  -5       92.82      111.99     12.07 o
  11   5  -5       16.45        2.98      8.80 o
  12   5  -5       52.18       33.32     10.52 o
  13   5  -5       22.50       -4.52     10.74 o
  14   5  -5       12.81       -3.79      9.32 o
  15   5  -5       11.54        0.75     10.44 o
   1   6  -5       59.83       58.95      7.30 o
   2   6  -5      130.00      117.09      9.95 o
   3   6  -5      274.49      322.46     16.44 o
   4   6  -5       15.66       24.62      7.15 o
   5   6  -5       49.87       50.33      8.07 o
   6   6  -5       19.07        7.17      5.96 o
   7   6  -5       39.54       34.47      9.02 o
   8   6  -5        8.59        8.62      8.36 o
   9   6  -5        3.47      -10.99      7.85 o
  10   6  -5       35.80       38.42     10.23 o
  11   6  -5        0.25      -11.82      8.70 o
  12   6  -5        0.67      -14.26      9.51 o
  13   6  -5        1.28      -15.71     10.47 o
   0   7  -5       33.70       48.19     10.90 o
   1   7  -5       43.51       40.14      7.38 o
   2   7  -5       68.52       56.63      8.34 o
   3   7  -5        2.18       -4.08      6.87 o
   4   7  -5       12.24       14.49      8.95 o
   5   7  -5       21.16       21.06      9.52 o
   6   7  -5        3.90       -3.83      9.35 o
   7   7  -5        0.70       -9.02      8.07 o
   8   7  -5        5.19       -2.97      9.50 o
   9   7  -5        4.82       -2.73     11.74 o
  10   7  -5        4.86        0.73     22.62 o
   1   8  -5       22.97       17.56     10.85 o
   2   8  -5        0.97       -2.00     11.09 o
   3   8  -5        7.21        6.91     12.17 o
   4   8  -5        3.27       -5.59     11.36 o
   0   0  -4     6416.05     5513.61     78.85 o
   2   0  -4    16141.30    15135.68    160.61 o
   4   0  -4     3988.22     4158.47     56.44 o
   6   0  -4     1693.09     1703.87     24.91 o
   8   0  -4     1920.77     1914.24     29.11 o
  10   0  -4     1027.96     1078.67     22.23 o
  12   0  -4      532.68      562.48     16.61 o
  14   0  -4      773.71      940.14     31.03 o
  16   0  -4       65.54       39.42     11.63 o
  18   0  -4      110.41       80.99     28.46 o
   1   1  -4     8633.04     6855.71     87.45 o
   2   1  -4     1750.18     1934.53     18.64 o
   3   1  -4     5333.01     4502.02     64.83 o
   4   1  -4     5379.66     5437.35     48.94 o
   5   1  -4      931.53      862.88     11.06 o
   6   1  -4     5101.51     4984.75     41.85 o
   7   1  -4      564.27      573.54      8.20 o
   8   1  -4     1274.62     1309.79     14.56 o
   9   1  -4      371.25      417.30      7.79 o
  10   1  -4      911.02      963.76     13.81 o
  11   1  -4       88.14      128.23      6.26 o
  12   1  -4      208.61      172.03      8.35 o
  13   1  -4       63.72       49.00      5.89 o
  14   1  -4      130.87      125.74      7.89 o
  15   1  -4      125.15      118.86      9.98 o
  16   1  -4        6.39       -5.29     11.80 o
  17   1  -4       14.58       -8.19     20.08 o
  18   1  -4        4.54      -24.16     34.66 o
  19   1  -4        4.06      -30.64     20.43 o
   0   2  -4     1064.16     1028.56     19.74 o
   1   2  -4     1307.46     1124.86     17.82 o
   2   2  -4     4078.88     4017.54     38.68 o
   3   2  -4     2037.39     1753.10     18.95 o
   4   2  -4      889.33      922.40     11.13 o
   5   2  -4      849.58      770.35     11.92 o
   6   2  -4       35.43       35.01      3.27 o
   7   2  -4      114.50       84.31      4.30 o
   8   2  -4     1204.20     1228.75     16.79 o
   9   2  -4      255.77      279.56      8.99 o
  10   2  -4       78.66       98.31      7.51 o
  11   2  -4      445.44      524.38     12.38 o
  12   2  -4       59.30       72.80      6.17 o
  13   2  -4       63.84       62.45      6.66 o
  14   2  -4      128.43      143.38      9.02 o
  15   2  -4      191.78      172.49     15.25 o
  16   2  -4        8.68       -5.16     19.96 o
  17   2  -4       14.05      -14.02     22.74 o
  18   2  -4       93.81       80.77     44.94 o
   1   3  -4      208.19      209.03      7.83 o
   2   3  -4      542.01      539.48     11.40 o
   3   3  -4      749.90      731.41     17.51 o
   4   3  -4       71.22      114.35      8.24 o
   5   3  -4      379.78      308.94      7.67 o
   6   3  -4      635.99      704.76     13.86 o
   7   3  -4      495.05      577.01     11.39 o
   8   3  -4       98.17       73.74      4.93 o
   9   3  -4      310.27      308.38      9.66 o
  10   3  -4      216.81      218.66     12.75 o
  11   3  -4       30.00       33.48      5.51 o
  12   3  -4      126.27      110.88      7.99 o
  13   3  -4       79.84       74.23      8.76 o
  14   3  -4       15.75        7.71      9.65 o
  15   3  -4       21.13       28.23     13.19 o
  16   3  -4        1.03      -23.61     15.74 o
  17   3  -4        2.44       -6.37     12.94 o
  18   3  -4        8.28       -3.31     14.34 o
   0   4  -4      393.41      344.50     15.46 o
   1   4  -4       70.30       76.06      5.82 o
   2   4  -4      191.27      172.52      8.24 o
   3   4  -4      261.28      251.96      9.14 o
   4   4  -4      270.90      286.56     10.54 o
   5   4  -4      366.51      295.20     10.09 o
   6   4  -4      401.52      421.12     10.18 o
   7   4  -4       49.20       49.31      3.35 o
   8   4  -4       42.32       34.44      7.36 o
   9   4  -4       33.08       40.72      5.96 o
  10   4  -4      409.29      473.82     15.64 o
  11   4  -4        6.45       11.20      5.83 o
  12   4  -4       83.54       94.32     11.45 o
  13   4  -4       85.97       88.88     11.65 o
  14   4  -4       10.11       -3.61     10.21 o
  15   4  -4       69.88       63.76     14.78 o
  16   4  -4        2.29       -1.42      9.23 o
  17   4  -4       15.51       15.32     20.43 o
   1   5  -4       56.49       42.07      6.09 o
   2   5  -4       65.55       60.60      6.75 o
   3   5  -4       42.50       49.05      6.48 o
   4   5  -4       32.23       37.57      5.83 o
   5   5  -4       69.58       62.61      6.77 o
   6   5  -4       76.87       82.22      6.43 o
   7   5  -4      123.60       90.89     15.22 o
   8   5  -4       31.93       29.25      4.82 o
   9   5  -4       51.43       51.86      9.56 o
  10   5  -4       20.35       14.26      8.45 o
  11   5  -4        5.46       -5.44      7.99 o
  12   5  -4       37.18       22.27     10.25 o
  13   5  -4        5.18       -0.92      8.69 o
  14   5  -4       35.78       33.83     15.93 o
  15   5  -4        0.06       -2.62      9.91 o
   0   6  -4      785.00      817.58     30.86 o
   1   6  -4        2.31       17.19      6.06 o
   2   6  -4       12.09        7.84      6.52 o
   3   6  -4      138.05      125.24     10.05 o
   4   6  -4       55.11       42.10      7.54 o
   5   6  -4       15.38       11.52      6.54 o
   6   6  -4      124.94      106.83      8.29 o
   7   6  -4       16.09       11.57      7.99 o
   8   6  -4       10.39        2.97      7.75 o
   9   6  -4       16.82        6.64      8.56 o
  10   6  -4        0.89      -12.18      8.12 o
  11   6  -4        0.36      -12.06      8.04 o
  12   6  -4        6.26      -13.58      9.05 o
  13   6  -4       44.40       24.56     11.52 o
   1   7  -4       81.36       77.42      8.70 o
   2   7  -4       54.17       47.00      7.85 o
   3   7  -4       29.90       22.95      7.91 o
   4   7  -4        6.49       10.55      8.86 o
   5   7  -4       12.18        7.01      8.71 o
   6   7  -4       10.01        7.96      8.08 o
   7   7  -4       16.59       14.01      8.70 o
   8   7  -4       11.22       11.83      8.89 o
   9   7  -4        6.57       -5.52      9.09 o
  10   7  -4        0.65      -17.38     11.58 o
   0   8  -4        1.47       12.02     20.43 o
   1   8  -4       29.64       22.42     10.57 o
   2   8  -4       24.40       27.06     12.35 o
   3   8  -4       23.73       16.40     12.04 o
   4   8  -4        4.52      -13.51     10.35 o
   2   0  -3     8262.25     8073.06    103.86 o
   4   0  -3    32667.80    31195.23    335.19 o
   6   0  -3     2423.09     2671.46     35.61 o
   8   0  -3      115.69       93.69      5.68 o
  10   0  -3     2280.44     2523.17     36.42 o
  12   0  -3      217.04      184.10     10.33 o
  14   0  -3      110.66      116.49     12.52 o
  16   0  -3       55.83       41.09     11.67 o
  18   0  -3       53.65       28.98     27.30 o
   0   1  -3    72654.36    71610.80    799.98 o
   1   1  -3     9497.56     7286.37     80.28 o
   2   1  -3      175.85      183.72      4.50 o
   3   1  -3     3096.80     2683.08     24.59 o
   4   1  -3      163.89      175.62      7.79 o
   5   1  -3     1606.47     1475.98     15.84 o
   6   1  -3       94.97       81.53      4.66 o
   7   1  -3      318.33      330.19      6.31 o
   8   1  -3      317.14      304.49      6.35 o
   9   1  -3      636.53      536.18      8.76 o
  10   1  -3       78.10       70.33      4.28 o
  11   1  -3      270.62      266.98      8.40 o
  12   1  -3       32.33       27.30      4.45 o
  13   1  -3      421.62      459.29     13.33 o
  14   1  -3       32.24       28.36      5.87 o
  15   1  -3       79.03       79.13      8.18 o
  16   1  -3       35.53       17.75      9.46 o
  17   1  -3       56.09       20.09     12.08 o
  18   1  -3        9.65       -3.51     20.50 o
  19   1  -3        3.96      -19.70     13.13 o
   1   2  -3     3810.06     3351.44     47.91 o
   2   2  -3      167.14      157.75      5.58 o
   3   2  -3      993.03      767.72     10.58 o
   4   2  -3     3400.62     3107.65     28.06 o
   5   2  -3     1974.51     1917.64     22.85 o
   6   2  -3     3603.59     3636.12     43.93 o
   7   2  -3      480.17      480.90      9.14 o
   8   2  -3      852.28      967.17     15.76 o
   9   2  -3      472.48      465.55     10.21 o
  10   2  -3       47.37       44.85      4.36 o
  11   2  -3      429.06      410.80     10.76 o
  12   2  -3      337.42      377.88     10.91 o
  13   2  -3       23.10       14.03      5.10 o
  14   2  -3      133.73      120.04      8.29 o
  15   2  -3       92.33       86.72     17.06 o
  16   2  -3       20.56        5.92     17.18 o
  17   2  -3       23.12        5.87     23.21 o
  18   2  -3       25.47       16.42     20.43 o
   0   3  -3       86.47       58.09      7.98 o
   1   3  -3        6.61        0.84      2.74 o
   2   3  -3      691.78      732.41     14.55 o
   3   3  -3     1908.86     1853.24     28.09 o
   4   3  -3      290.11      246.81     11.48 o
   5   3  -3      338.30      333.99      7.57 o
   6   3  -3      219.68      228.12      8.26 o
   7   3  -3      523.69      533.88     10.55 o
   8   3  -3      885.61      991.81     15.75 o
   9   3  -3      496.10      506.48     11.16 o
  10   3  -3      289.51      289.55     10.12 o
  11   3  -3       26.78       34.64      4.86 o
  12   3  -3      395.57      380.67     15.61 o
  13   3  -3       36.27       34.76      7.44 o
  14   3  -3        0.40      -11.35      8.08 o
  15   3  -3       17.66       10.13     13.91 o
  16   3  -3        2.15        6.31     12.63 o
  17   3  -3        4.04      -17.41     26.34 o
  18   3  -3        2.70      -11.86     12.79 o
   1   4  -3       97.48       82.28      6.06 o
   2   4  -3        2.23        0.74      3.44 o
   3   4  -3       32.46       44.25      5.02 o
   4   4  -3       19.17        7.65      4.05 o
   5   4  -3       15.43       26.37      5.41 o
   6   4  -3      185.80      211.81     10.75 o
   7   4  -3      717.87      683.56     13.62 o
   8   4  -3      229.96      246.20     10.30 o
   9   4  -3      110.62      113.86      7.87 o
  10   4  -3      134.54      163.94     10.25 o
  11   4  -3      112.70      114.13      9.37 o
  12   4  -3        4.32        8.48      7.96 o
  13   4  -3       57.42       68.66     10.77 o
  14   4  -3       27.74       31.22      9.84 o
  15   4  -3        0.28       -1.04      8.99 o
  16   4  -3       13.06       -9.54     14.97 o
  17   4  -3        8.92       27.59     13.10 o
   0   5  -3      272.64      312.33     17.32 o
   1   5  -3       76.40       59.02      6.77 o
   2   5  -3       58.70       32.11      5.93 o
   3   5  -3       13.83        9.53      4.95 o
   4   5  -3      570.38      589.90     20.33 o
   5   5  -3       80.52       90.76     12.36 o
   6   5  -3       16.13        8.48      4.35 o
   7   5  -3      184.16      171.05      8.17 o
   8   5  -3     1074.33     1143.07     23.09 o
   9   5  -3      106.38      102.26     10.94 o
  10   5  -3      171.49      175.52     13.57 o
  11   5  -3       40.45       44.44      9.88 o
  12   5  -3       11.37       -0.67      8.16 o
  13   5  -3       99.77      104.31     12.96 o
  14   5  -3       11.13        5.06      9.31 o
  15   5  -3       36.53       36.19     14.20 o
   1   6  -3      121.22       90.57      8.30 o
   2   6  -3       32.93       19.94      6.73 o
   3   6  -3       47.85       35.00      7.20 o
   4   6  -3       99.15       95.58      9.52 o
   5   6  -3       17.32       10.67      5.64 o
   6   6  -3        5.03        2.29      5.25 o
   7   6  -3       89.33       84.47     11.49 o
   8   6  -3       25.24       33.06      9.05 o
   9   6  -3        6.62        5.74      8.18 o
  10   6  -3        8.96        7.86      8.81 o
  11   6  -3       23.30       10.88      9.61 o
  12   6  -3       27.48       14.99     11.57 o
  13   6  -3       10.64      -13.14     10.73 o
   0   7  -3       22.14       29.50     10.39 o
   1   7  -3      152.05      129.49     10.37 o
   2   7  -3       13.98       12.04      6.53 o
   3   7  -3       47.15       25.23      7.92 o
   4   7  -3        5.80       -2.21      6.00 o
   5   7  -3        1.63       -4.14      7.47 o
   6   7  -3       24.23       22.08      8.85 o
   7   7  -3        0.41        4.53      7.96 o
   8   7  -3        6.04       13.37      8.56 o
   9   7  -3        3.04      -11.58      9.90 o
  10   7  -3        4.37      -11.48     12.48 o
   1   8  -3       17.35       12.13     11.90 o
   2   8  -3       18.95       23.05     11.92 o
   3   8  -3        4.38       -2.92     10.53 o
   4   8  -3        0.09        5.45     10.13 o
   5   8  -3        6.46       10.21     21.89 o
   2   0  -2       23.44       10.21      1.60 o
   4   0  -2    18632.76    17620.35    203.48 o
   6   0  -2     2385.28     2703.37     40.16 o
   8   0  -2      963.54      853.85     16.11 o
  10   0  -2     1356.42     1464.36     24.35 o
  12   0  -2       11.34       14.12      4.86 o
  14   0  -2      397.61      430.52     22.17 o
  16   0  -2       31.34       11.25     19.19 o
  18   0  -2        1.40      -25.25     16.83 o
   1   1  -2     3265.59     2622.12     47.24 o
   2   1  -2      690.50      544.68      7.48 o
   3   1  -2     3047.12     2806.27     32.39 o
   4   1  -2      839.11      814.56     10.29 o
   5   1  -2     2062.48     2034.64     19.32 o
   6   1  -2     5613.36     6108.65     52.25 o
   7   1  -2      623.79      651.09      9.04 o
   8   1  -2       79.64       50.41      3.13 o
   9   1  -2       81.55       80.04      3.97 o
  10   1  -2       28.32       20.87      3.35 o
  11   1  -2       85.33       78.29      4.67 o
  12   1  -2       24.07       29.68      4.45 o
  13   1  -2       38.11       28.48      4.62 o
  14   1  -2      133.77      120.42      8.59 o
  15   1  -2        8.08       11.65      6.28 o
  16   1  -2       68.12       38.89     11.55 o
  17   1  -2       38.45       18.58     12.74 o
  18   1  -2       68.30       40.89     22.88 o
  19   1  -2        1.14      -13.86     14.59 o
   0   2  -2    26984.79    26160.99    430.85 o
   1   2  -2      743.74      668.72     14.26 o
   2   2  -2     2883.21     2871.03     37.54 o
   3   2  -2     2500.44     2099.31     31.38 o
   4   2  -2     1624.21     1624.83     17.97 o
   5   2  -2      274.63      287.30      6.37 o
   6   2  -2     3067.40     3348.02     34.54 o
   7   2  -2     1969.95     2075.28     23.72 o
   8   2  -2     1320.96     1514.82     19.19 o
   9   2  -2       16.24       16.71      3.29 o
  10   2  -2       81.16       66.53      4.62 o
  11   2  -2      177.49      200.12      7.83 o
  12   2  -2      357.65      394.66     11.46 o
  13   2  -2      327.60      335.98     11.40 o
  14   2  -2      221.41      247.64     14.40 o
  15   2  -2      805.23      968.27     36.44 o
  16   2  -2       14.74        9.60     15.62 o
  17   2  -2       53.77       19.12     27.48 o
  18   2  -2      112.78      111.20     36.01 o
  19   2  -2        2.62       -8.03     24.81 o
   1   3  -2      230.28      223.47      7.86 o
   2   3  -2      698.21      618.14     13.10 o
   3   3  -2      431.39      393.18     18.71 o
   4   3  -2        4.18        6.91      2.94 o
   5   3  -2      938.88      945.19     13.90 o
   6   3  -2     2380.14     2271.70     25.60 o
   7   3  -2      642.44      621.98     12.25 o
   8   3  -2      153.98      124.42      6.55 o
   9   3  -2      653.68      643.99     14.55 o
  10   3  -2      162.59      154.36      7.04 o
  11   3  -2       15.77       14.70      3.91 o
  12   3  -2      256.83      249.93      9.82 o
  13   3  -2        2.46       -2.55      5.45 o
  14   3  -2        5.98       -3.62     10.29 o
  15   3  -2       92.24       83.24     16.84 o
  16   3  -2       22.01       18.81     22.39 o
  17   3  -2        0.93       -1.80     12.44 o
  18   3  -2        7.01       22.28     12.46 o
   0   4  -2       33.73       37.44      8.03 o
   1   4  -2      570.73      591.68     14.74 o
   2   4  -2      786.38      898.16     20.40 o
   3   4  -2      179.75      172.66     12.03 o
   4   4  -2       69.09       65.31      6.15 o
   5   4  -2       32.97       28.92      4.28 o
   6   4  -2      796.56      772.71     14.38 o
   7   4  -2      640.43      688.73     12.93 o
   8   4  -2       23.60       31.05      3.68 o
   9   4  -2       27.96       29.09      5.56 o
  10   4  -2      134.95      160.42      9.23 o
  11   4  -2      290.48      345.58     15.65 o
  12   4  -2      531.71      658.67     19.72 o
  13   4  -2       30.38       31.06      8.96 o
  14   4  -2      134.81      134.30     13.00 o
  15   4  -2       39.28       40.72      9.97 o
  16   4  -2       15.22       13.09     11.90 o
  17   4  -2       17.68       11.32     11.84 o
   1   5  -2        8.41       11.14      4.99 o
   2   5  -2      107.95       91.00      8.01 o
   3   5  -2       81.30       67.88      7.11 o
   4   5  -2       19.94       28.56      6.47 o
   5   5  -2       94.61       71.96      6.74 o
   6   5  -2      154.97      162.49      8.58 o
   7   5  -2      200.17      198.72      8.78 o
   8   5  -2      341.81      409.12     13.76 o
   9   5  -2      103.31      112.17     11.19 o
  10   5  -2       13.23       18.62      8.40 o
  11   5  -2      102.43      123.81     12.51 o
  12   5  -2        4.54        4.28      8.72 o
  13   5  -2       36.28       28.22      9.67 o
  14   5  -2        0.21      -11.59      8.53 o
  15   5  -2       11.41       -4.63      9.11 o
   0   6  -2       59.80       37.79      9.72 o
   1   6  -2       48.78       21.02      6.62 o
   2   6  -2       45.54       46.82      7.70 o
   3   6  -2       69.54       59.87      8.16 o
   4   6  -2       70.68       55.10      8.06 o
   5   6  -2        3.50       -0.51      5.32 o
   6   6  -2        4.42        2.23      5.24 o
   7   6  -2       46.49       47.78      7.90 o
   8   6  -2       39.73       45.72     10.65 o
   9   6  -2       24.87       24.38     10.21 o
  10   6  -2       12.22       15.67      8.77 o
  11   6  -2       14.13        3.79      8.86 o
  12   6  -2       18.19       -4.52      9.29 o
  13   6  -2       13.46        1.89     14.71 o
   1   7  -2       60.87       50.66      8.07 o
   2   7  -2        1.77        1.38      6.29 o
   3   7  -2       14.70        7.33      7.05 o
   4   7  -2        4.59        4.62      6.22 o
   5   7  -2       15.20       21.81      7.37 o
   6   7  -2       17.06       25.22      8.60 o
   7   7  -2       21.29       16.26      9.55 o
   8   7  -2       11.36       10.92     10.38 o
   9   7  -2       14.53        9.61     11.13 o
  10   7  -2        6.61      -13.71     12.01 o
   0   8  -2       36.41       33.64     14.64 o
   1   8  -2       27.81       45.05     11.23 o
   2   8  -2        0.90        7.69     10.24 o
   3   8  -2       10.68        7.81      9.35 o
   4   8  -2        5.35        6.29     10.09 o
   5   8  -2       13.73       17.27     10.90 o
   2   0  -1     2455.31     2319.20     37.38 o
   4   0  -1    17952.23    17718.34    202.86 o
   6   0  -1     6526.16     6703.20     80.80 o
   8   0  -1     1756.81     1668.41     29.44 o
  10   0  -1      157.32      164.27      8.18 o
  12   0  -1       17.66        6.94      4.66 o
  14   0  -1       79.61       67.03      9.93 o
  16   0  -1       37.96       31.10     10.64 o
  18   0  -1        1.87      -29.19     22.25 o
   0   1  -1      796.09      779.04     16.44 o
   1   1  -1      132.01      105.98      3.83 o
   2   1  -1     6714.63     6461.09     59.37 o
   3   1  -1     3179.93     2395.70     64.65 o
   4   1  -1     5326.22     5200.40     46.23 o
   5   1  -1     1323.16     1087.78     11.55 o
   6   1  -1      440.74      474.32      6.88 o
   7   1  -1      211.28      199.62      4.89 o
   8   1  -1      608.86      566.22      8.54 o
   9   1  -1      192.98      209.37      6.69 o
  10   1  -1       48.78       68.00      4.30 o
  11   1  -1       31.89       40.39      3.96 o
  12   1  -1       40.24       33.50      4.29 o
  13   1  -1      353.24      351.45     11.31 o
  14   1  -1      681.66      746.62     16.36 o
  15   1  -1      225.33      276.67     12.37 o
  16   1  -1       17.11        3.78      9.35 o
  17   1  -1      158.40      176.55     19.27 o
  18   1  -1       91.85      108.92     31.52 o
  19   1  -1       28.02      -14.97     28.29 o
   1   2  -1      748.38      667.93     21.76 o
   2   2  -1      321.98      264.68      6.93 o
   3   2  -1      377.99      392.21      8.61 o
   4   2  -1      552.38      552.22      9.76 o
   5   2  -1       26.76       27.49      2.12 o
   6   2  -1      141.32      138.17      6.50 o
   7   2  -1      320.24      269.66      7.89 o
   8   2  -1      236.27      228.64      6.65 o
   9   2  -1       31.76       33.39      3.58 o
  10   2  -1       39.25       39.12      3.91 o
  11   2  -1       14.64       12.12      3.43 o
  12   2  -1       94.25       92.28      5.94 o
  13   2  -1      123.66      128.92      7.24 o
  14   2  -1       14.80       22.40      5.22 o
  15   2  -1       36.46       39.94      8.66 o
  16   2  -1        6.36       -2.97     11.71 o
  17   2  -1       25.93        0.19     15.87 o
  18   2  -1       32.84        7.33     38.51 o
  19   2  -1       23.34       10.50     15.32 o
   0   3  -1     1269.37     1368.38     31.36 o
   1   3  -1       32.88       39.05      4.34 o
   2   3  -1      626.32      606.77     13.06 o
   3   3  -1      586.36      516.32     12.02 o
   4   3  -1      122.50      117.60      4.78 o
   5   3  -1      472.17      489.70      9.20 o
   6   3  -1       55.58       67.74      2.78 o
   7   3  -1      250.19      237.71      6.70 o
   8   3  -1      435.41      412.81     10.75 o
   9   3  -1        7.04       16.22      4.27 o
  10   3  -1       47.60       32.84      5.01 o
  11   3  -1      487.75      525.23     12.16 o
  12   3  -1       41.48       46.95      4.93 o
  13   3  -1       56.50       55.78      5.49 o
  14   3  -1       26.42       18.46      9.79 o
  15   3  -1      135.44      153.47     15.02 o
  16   3  -1       36.73       36.18     17.27 o
  17   3  -1        5.81       14.60     10.32 o
  18   3  -1       17.58       13.10     11.32 o
   1   4  -1      450.08      462.75     11.83 o
   2   4  -1       34.04       47.42      6.42 o
   3   4  -1      881.67      923.12     20.91 o
   4   4  -1       84.56      100.35      6.19 o
   5   4  -1      298.92      301.28      8.99 o
   6   4  -1      904.01      894.99     15.55 o
   7   4  -1       71.60       70.07      3.76 o
   8   4  -1       75.30      104.63      6.04 o
   9   4  -1      114.72      127.79      8.30 o
  10   4  -1       57.15       60.26      7.18 o
  11   4  -1      509.16      562.67     15.83 o
  12   4  -1      260.47      242.97     12.68 o
  13   4  -1       51.52       44.15      9.47 o
  14   4  -1       17.63       16.40      8.59 o
  15   4  -1       40.00       21.17     11.48 o
  16   4  -1       64.59       81.92     20.33 o
  17   4  -1        5.38       -1.09     12.85 o
   0   5  -1      113.49      153.48     24.44 o
   1   5  -1      116.74      101.03      8.32 o
   2   5  -1       61.45       38.87      6.17 o
   3   5  -1       25.44       25.59      6.29 o
   4   5  -1       51.90       55.08      6.52 o
   5   5  -1      346.59      334.11     14.47 o
   6   5  -1      282.73      325.77     12.35 o
   7   5  -1      144.80      158.01      8.20 o
   8   5  -1      168.49      187.33     10.74 o
   9   5  -1      114.30      129.34      8.81 o
  10   5  -1      183.13      210.00     19.00 o
  11   5  -1       70.84       72.86     10.52 o
  12   5  -1      208.43      228.36     15.23 o
  13   5  -1       69.34       58.03     10.90 o
  14   5  -1        8.41        5.00      8.70 o
  15   5  -1        8.82        1.84     11.27 o
   1   6  -1       33.98       25.20      6.90 o
   2   6  -1       60.02       43.49      7.81 o
   3   6  -1       20.42        7.39      6.11 o
   4   6  -1       31.34       35.20      6.93 o
   5   6  -1       82.45       68.64      7.45 o
   6   6  -1        3.39        3.44      5.24 o
   7   6  -1       33.73       48.58      8.22 o
   8   6  -1       51.49       63.42     11.43 o
   9   6  -1       67.49       66.20     11.87 o
  10   6  -1       19.77       18.57     10.01 o
  11   6  -1       14.86        6.67      8.82 o
  12   6  -1        8.54       -9.26     13.04 o
  13   6  -1        0.79       -8.21     10.09 o
   0   7  -1       29.04       29.46     10.72 o
   1   7  -1        1.85        5.63      6.32 o
   2   7  -1       36.81       29.09      8.15 o
   3   7  -1       41.04       29.91      7.36 o
   4   7  -1        7.47       -0.46      5.64 o
   5   7  -1       10.29        2.59      6.47 o
   6   7  -1        2.65        8.67      7.93 o
   7   7  -1        9.71        6.56      9.19 o
   8   7  -1        5.07       -3.31      9.53 o
   9   7  -1        3.23       -7.35      9.27 o
  10   7  -1       21.57        5.19     11.35 o
   1   8  -1       41.04       43.58      9.32 o
   2   8  -1        6.46       13.20      7.02 o
   3   8  -1        1.52        2.21      8.24 o
   4   8  -1       16.48       19.37      9.06 o
   5   8  -1       11.71        4.60      9.70 o
   2   0   0       47.50       21.66      4.87 o
   4   0   0    19022.88    19061.88    226.45 o
   6   0   0     1716.93     1645.50     27.50 o
   8   0   0     6466.13     6624.58     81.99 o
  10   0   0      258.12      336.72     10.80 o
  12   0   0        1.44       -2.20      4.06 o
  14   0   0        0.00      -11.78      7.86 o
  16   0   0      140.03      106.52     15.99 o
  18   0   0        6.94      -28.00     18.67 o
   1   1   0      288.21      248.72      5.43 o
   2   1   0     1059.28     1039.85     21.75 o
   3   1   0    15262.10    12937.92    110.81 o
   4   1   0     1664.41     1450.14     21.23 o
   5   1   0       11.30       26.30      2.02 o
   6   1   0     3591.41     3553.01     29.76 o
   7   1   0      113.34       76.05      3.06 o
   8   1   0      115.16       74.74      3.60 o
   9   1   0      180.97      146.67      5.87 o
  10   1   0      209.03      267.05      7.46 o
  11   1   0      735.50      869.98     13.79 o
  12   1   0       31.93       41.61      4.09 o
  13   1   0       13.83       12.68      4.37 o
  14   1   0      108.71      104.66      6.97 o
  15   1   0      128.70      148.05      9.23 o
  16   1   0       10.72       -5.74     11.25 o
  17   1   0        1.63      -16.01     10.67 o
  18   1   0      166.92      155.83     23.49 o
  19   1   0       29.55        0.55     12.63 o
   0   2   0      409.67      288.21     16.05 o
   1   2   0     2352.46     2073.81     51.18 o
   2   2   0       74.46       70.16      4.93 o
   3   2   0       21.83       17.70      2.09 o
   4   2   0     5730.67     5255.90     55.84 o
   5   2   0      304.48      311.49      5.63 o
   6   2   0       38.45       49.64      2.43 o
   7   2   0       14.65       36.54      2.63 o
   8   2   0      533.84      660.01     11.41 o
   9   2   0      453.11      357.86      8.71 o
  10   2   0       12.72        9.46      3.24 o
  11   2   0       77.83       74.07      5.13 o
  12   2   0      937.11     1008.37     18.10 o
  13   2   0       30.57       28.38      5.66 o
  14   2   0        7.74       16.92      5.01 o
  15   2   0       54.01       64.60     12.93 o
  16   2   0        9.88      -11.01     18.93 o
  17   2   0        0.46      -15.69     14.02 o
  18   2   0        2.09       -5.64     11.92 o
  19   2   0        3.33       -9.32     11.60 o
   1   3   0       13.92       13.45      3.36 o
   2   3   0      888.25      783.44     26.48 o
   3   3   0      580.33      546.03     12.21 o
   4   3   0        1.11        5.46      2.57 o
   5   3   0      240.97      240.46      8.10 o
   6   3   0     1941.16     2165.60     23.40 o
   7   3   0        1.60        3.41      1.27 o
   8   3   0      210.91      190.14      6.83 o
   9   3   0       50.71       63.37      5.60 o
  10   3   0        0.49        3.12      4.06 o
  11   3   0       11.72       14.26      4.84 o
  12   3   0       47.06       36.01      5.69 o
  13   3   0       59.37       53.72      8.22 o
  14   3   0       37.49       24.59      9.43 o
  15   3   0        0.01        0.17      8.19 o
  16   3   0       13.47       -0.92     13.33 o
  17   3   0       23.50       27.26     17.93 o
  18   3   0       28.46       21.46     15.21 o
   0   4   0     1625.10     1365.29     34.39 o
   1   4   0      141.84      142.42     14.19 o
   2   4   0      410.39      463.39     14.48 o
   3   4   0       11.11        6.73      4.33 o
   4   4   0       24.24       28.31      4.04 o
   5   4   0       58.63       81.66      5.07 o
   6   4   0      159.34      173.93      8.44 o
   7   4   0       68.32       89.42      4.71 o
   8   4   0       82.62       87.33      5.58 o
   9   4   0        2.69        6.41      3.91 o
  10   4   0        7.55        6.24      5.04 o
  11   4   0       80.88       90.97      8.63 o
  12   4   0       24.94       38.67      8.96 o
  13   4   0      129.51      156.93     12.91 o
  14   4   0        6.61       14.57      7.79 o
  15   4   0        5.94       -5.03      9.64 o
  16   4   0       64.62       78.09     15.90 o
  17   4   0        0.88       -4.00      9.91 o
   1   5   0       63.96       53.06      6.75 o
   2   5   0      211.63      246.17     14.35 o
   3   5   0        5.02        1.49      5.07 o
   4   5   0       13.40        2.19      4.49 o
   5   5   0       27.23       26.09      5.25 o
   6   5   0      377.43      450.04     14.24 o
   7   5   0      568.63      594.08     16.17 o
   8   5   0       11.49       10.72      3.39 o
   9   5   0      476.02      556.58     19.22 o
  10   5   0        7.14       26.96      8.36 o
  11   5   0      195.60      209.80     14.30 o
  12   5   0        9.21        9.96      8.40 o
  13   5   0        1.84        9.33      8.19 o
  14   5   0      115.01      101.76     12.33 o
  15   5   0        9.06       -3.83     10.58 o
   0   6   0       38.81       26.75      9.25 o
   1   6   0      227.43      248.85     14.68 o
   2   6   0        8.85        6.10      6.12 o
   3   6   0        3.55       -1.16      5.30 o
   4   6   0       95.90       66.35      7.32 o
   5   6   0       27.00       28.36      6.19 o
   6   6   0       77.77       83.65      7.85 o
   7   6   0        0.87        9.30      5.46 o
   8   6   0      248.48      225.99     16.65 o
   9   6   0      143.68      134.85     14.16 o
  10   6   0        9.30        3.32      9.11 o
  11   6   0        1.72       -7.18      9.00 o
  12   6   0       47.80       40.33     12.24 o
  13   6   0        0.07       -3.46     13.43 o
   1   7   0       65.78       56.40      8.43 o
   2   7   0        5.05       12.35      7.33 o
   3   7   0        1.50       -0.25      5.78 o
   4   7   0       48.40       32.38      6.82 o
   5   7   0        2.62        5.73      6.80 o
   6   7   0        8.71        7.70      8.72 o
   7   7   0       11.85        1.07      9.57 o
   8   7   0       53.69       25.90     12.74 o
   9   7   0        5.16       -0.09      9.50 o
  10   7   0        3.05      -11.58     10.19 o
   0   8   0        1.93       -2.34      9.54 o
   1   8   0       25.96       20.81      6.63 o
   2   8   0        1.96       12.11      6.36 o
   3   8   0        0.54        2.61      7.14 o
   4   8   0       19.16       15.42      8.82 o
   5   8   0        0.51       -2.05      8.56 o
   2   0   1     2456.12     2374.53     38.03 o
   4   0   1    17955.06    17654.29    192.40 o
   6   0   1     6525.36     6793.37     76.66 o
   8   0   1     1758.12     1710.07     27.22 o
  10   0   1      156.91      155.03      9.41 o
  12   0   1       17.47        4.91      4.92 o
  14   0   1       79.80       83.05     11.10 o
  16   0   1       38.13       39.97     11.31 o
  18   0   1        1.89      -16.52     11.01 o
   0   1   1      796.19      765.08     20.14 o
   1   1   1      133.62      106.85      3.83 o
   2   1   1     6710.83     6484.36     65.35 o
   3   1   1     3181.60     2363.97     51.37 o
   4   1   1     5327.27     5172.56     41.04 o
   5   1   1     1324.19     1069.99     10.31 o
   6   1   1      438.64      470.10      6.29 o
   7   1   1      211.73      193.47      4.55 o
   8   1   1      608.66      575.85      8.24 o
   9   1   1      192.53      201.79      5.51 o
  10   1   1       48.73       65.56      3.86 o
  11   1   1       31.74       37.81      4.28 o
  12   1   1       40.37       37.21      4.13 o
  13   1   1      353.35      357.80     11.05 o
  14   1   1      681.80      744.17     15.86 o
  15   1   1      225.53      282.10     12.22 o
  16   1   1       17.15       -3.07      8.19 o
  17   1   1      158.34      171.95     15.66 o
  18   1   1       91.66       68.71     14.31 o
  19   1   1       28.09       -8.05     18.22 o
   1   2   1      748.72      664.99     19.34 o
   2   2   1      321.89      255.02      6.60 o
   3   2   1      378.67      405.39     15.35 o
   4   2   1      553.41      552.27     15.44 o
   5   2   1       26.74       28.93      2.41 o
   6   2   1      140.83      159.52      5.28 o
   7   2   1      320.76      286.71      6.25 o
   8   2   1      235.86      225.48      6.05 o
   9   2   1       31.90       34.38      3.22 o
  10   2   1       38.80       36.68      3.45 o
  11   2   1       14.80        7.47      2.87 o
  12   2   1       94.02      105.01      6.42 o
  13   2   1      123.76      136.89      6.99 o
  14   2   1       14.82       18.76      4.33 o
  15   2   1       36.61       48.72     10.02 o
  16   2   1        6.37        3.82     10.29 o
  17   2   1       25.88        3.64     27.86 o
  18   2   1       32.81       15.73     31.03 o
  19   2   1       23.27        9.03     15.32 o
   0   3   1     1268.84     1363.69     51.07 o
   1   3   1       32.77       43.27      5.47 o
   2   3   1      625.18      592.51     17.74 o
   3   3   1      586.33      547.58     11.29 o
   4   3   1      122.36      119.34      6.27 o
   5   3   1      472.28      487.09     10.27 o
   6   3   1       55.90       70.77      4.21 o
   7   3   1      250.89      246.22      6.37 o
   8   3   1      435.47      410.16      8.12 o
   9   3   1        6.91       10.35      1.87 o
  10   3   1       47.90       31.45      4.92 o
  11   3   1      487.42      535.93     13.83 o
  12   3   1       41.54       41.34      6.42 o
  13   3   1       56.56       46.98      7.67 o
  14   3   1       26.61       26.98      9.83 o
  15   3   1      135.34      151.02     14.77 o
  16   3   1       36.78       45.89     11.25 o
  17   3   1        5.84        1.76      9.87 o
  18   3   1       17.46       13.57     15.16 o
   1   4   1      450.39      457.55     15.55 o
   2   4   1       34.04       49.99      5.89 o
   3   4   1      881.62      917.41     20.58 o
   4   4   1       84.74       90.81      6.56 o
   5   4   1      299.27      296.80     10.90 o
   6   4   1      903.48      894.56     16.38 o
   7   4   1       71.77       72.18      4.78 o
   8   4   1       75.59       97.79      4.79 o
   9   4   1      115.02      126.80      8.79 o
  10   4   1       56.73       56.72      5.82 o
  11   4   1      508.78      579.65     17.14 o
  12   4   1      260.61      278.46     15.74 o
  13   4   1       51.50       60.89      9.34 o
  14   4   1       17.50       33.21      8.78 o
  15   4   1       40.03       27.76     10.92 o
  16   4   1       64.53       86.21     13.96 o
  17   4   1        5.34        3.96     14.64 o
   0   5   1      113.31      134.92     14.45 o
   1   5   1      116.75       87.69      7.81 o
   2   5   1       61.49       34.43      6.73 o
   3   5   1       25.31       21.97      5.06 o
   4   5   1       51.92       59.86      6.42 o
   5   5   1      346.92      358.25     13.31 o
   6   5   1      283.05      344.56     13.12 o
   7   5   1      145.27      163.83     15.06 o
   8   5   1      168.47      196.87      8.23 o
   9   5   1      114.27      128.59      9.09 o
  10   5   1      183.51      210.40     19.95 o
  11   5   1       70.92       87.32     10.74 o
  12   5   1      208.63      230.00     14.86 o
  13   5   1       69.39       73.51     10.84 o
  14   5   1        8.44        3.69      9.90 o
  15   5   1        8.83        9.17     10.45 o
   1   6   1       33.89       21.72      6.68 o
   2   6   1       60.19       47.31      7.79 o
   3   6   1       20.38       11.33      5.82 o
   4   6   1       31.40       33.78      6.58 o
   5   6   1       82.38       65.39      7.45 o
   6   6   1        3.39        1.43      5.28 o
   7   6   1       33.79       46.28      6.81 o
   8   6   1       51.65       79.83      9.52 o
   9   6   1       67.37       46.94     10.90 o
  10   6   1       19.83       16.33     10.22 o
  11   6   1       14.77        2.89     11.91 o
  12   6   1        8.52       -2.09     11.48 o
  13   6   1        0.79      -13.18     12.76 o
   0   7   1       29.10       30.90     10.59 o
   1   7   1        1.88       10.55      6.53 o
   2   7   1       36.79       28.85      6.75 o
   3   7   1       41.03       32.60      7.00 o
   4   7   1        7.47        2.31      5.68 o
   5   7   1       10.24       14.46      6.62 o
   6   7   1        2.64        2.30      8.91 o
   7   7   1        9.70        6.23      9.42 o
   8   7   1        5.10       -5.80      9.71 o
   9   7   1        3.23      -13.35      8.90 o
  10   7   1       21.56       15.59     13.18 o
   1   8   1       41.04       49.50      7.67 o
   2   8   1        6.46        9.87      6.14 o
   3   8   1        1.52       -0.29      7.10 o
   4   8   1       16.52        5.52      8.41 o
   5   8   1       11.69        8.05      8.71 o
   2   0   2       23.36       10.30      1.60 o
   4   0   2    18627.38    17913.16    205.08 o
   6   0   2     2383.69     2745.82     34.22 o
   8   0   2      965.26      860.17     15.35 o
  10   0   2     1358.69     1491.25     25.18 o
  12   0   2       11.44       12.80      4.58 o
  14   0   2      397.21      424.45     21.11 o
  16   0   2       31.40       16.86     12.54 o
  18   0   2        1.34      -16.82     11.21 o
   1   1   2     3265.86     2634.70     55.29 o
   2   1   2      688.30      547.54      7.69 o
   3   1   2     3044.87     2763.35     34.67 o
   4   1   2      837.99      814.97     10.71 o
   5   1   2     2060.85     2025.43     17.83 o
   6   1   2     5612.08     6102.42     50.93 o
   7   1   2      621.34      636.77      8.69 o
   8   1   2       79.80       49.64      2.86 o
   9   1   2       81.74       74.84      3.63 o
  10   1   2       28.44       23.13      2.94 o
  11   1   2       85.68       81.68      4.59 o
  12   1   2       24.18       25.64      3.92 o
  13   1   2       37.96       29.36      4.80 o
  14   1   2      133.86      108.07      7.09 o
  15   1   2        8.15        1.74      6.20 o
  16   1   2       68.21       42.08     12.53 o
  17   1   2       38.58       27.76     13.42 o
  18   1   2       68.27       24.98     19.39 o
  19   1   2        1.14      -14.92      9.95 o
   0   2   2    26992.04    26093.78    523.04 o
   1   2   2      741.59      678.31     11.86 o
   2   2   2     2883.38     2885.08     32.41 o
   3   2   2     2499.50     2073.19     24.57 o
   4   2   2     1625.71     1651.02     23.79 o
   5   2   2      273.76      302.50      6.08 o
   6   2   2     3071.14     3410.56     31.87 o
   7   2   2     1969.26     2101.51     21.65 o
   8   2   2     1321.93     1555.31     17.52 o
   9   2   2       16.21       19.99      3.07 o
  10   2   2       81.85       70.31      3.90 o
  11   2   2      177.56      208.18      5.85 o
  12   2   2      357.21      387.94      8.85 o
  13   2   2      327.44      341.22     11.43 o
  14   2   2      221.03      240.51     19.85 o
  15   2   2      805.07      975.99     30.21 o
  16   2   2       14.71       17.86      9.46 o
  17   2   2       53.75       22.62     12.47 o
  18   2   2      112.71       99.89     22.20 o
  19   2   2        2.63      -13.08     12.87 o
   1   3   2      231.18      246.89     10.67 o
   2   3   2      697.95      593.46     11.64 o
   3   3   2      432.16      418.21     10.33 o
   4   3   2        4.08        8.23      3.43 o
   5   3   2      938.84      973.02     15.54 o
   6   3   2     2380.56     2289.83     27.42 o
   7   3   2      641.63      617.59     10.21 o
   8   3   2      153.67      131.43      5.43 o
   9   3   2      654.56      652.54     11.55 o
  10   3   2      162.49      158.62      6.97 o
  11   3   2       15.69       13.19      5.15 o
  12   3   2      256.87      270.00     13.72 o
  13   3   2        2.44       -4.95      7.18 o
  14   3   2        5.95        5.20      8.39 o
  15   3   2       92.12      100.93     12.96 o
  16   3   2       21.97       30.98     10.56 o
  17   3   2        0.94      -15.99     12.37 o
  18   3   2        7.01      -14.67     23.41 o
   0   4   2       33.90       40.13     13.86 o
   1   4   2      570.97      617.54     20.08 o
   2   4   2      785.40      917.10     18.23 o
   3   4   2      180.05      173.06      7.90 o
   4   4   2       69.24       54.40      5.53 o
   5   4   2       32.65       30.22      4.84 o
   6   4   2      796.13      777.43     16.28 o
   7   4   2      640.49      684.47     13.25 o
   8   4   2       23.67       26.98      3.97 o
   9   4   2       28.14       23.98      3.80 o
  10   4   2      135.06      178.94      8.76 o
  11   4   2      290.49      328.35     14.64 o
  12   4   2      532.03      639.69     21.38 o
  13   4   2       30.41       36.06      8.33 o
  14   4   2      135.06      141.75     14.81 o
  15   4   2       39.30       42.88     11.74 o
  16   4   2       15.30        5.63     14.22 o
  17   4   2       17.72       -4.05     31.22 o
   1   5   2        8.39        9.01      5.74 o
   2   5   2      107.95       99.39      7.64 o
   3   5   2       81.12       72.67      7.54 o
   4   5   2       19.85       26.51      5.98 o
   5   5   2       94.42       92.79      8.27 o
   6   5   2      155.29      160.87     10.33 o
   7   5   2      199.76      214.21     15.73 o
   8   5   2      341.54      373.72     18.43 o
   9   5   2      103.26      104.45      7.51 o
  10   5   2       13.15       14.52      7.23 o
  11   5   2      102.31      115.70     11.44 o
  12   5   2        4.54        4.42      7.83 o
  13   5   2       36.19       50.23     11.72 o
  14   5   2        0.20       -2.75      9.16 o
  15   5   2       11.36        7.47     10.64 o
   0   6   2       59.33       42.55     10.24 o
   1   6   2       48.55       26.55      6.97 o
   2   6   2       45.75       42.94      6.49 o
   3   6   2       69.55       60.68      7.63 o
   4   6   2       70.62       64.41      7.54 o
   5   6   2        3.52        1.88      5.40 o
   6   6   2        4.41       10.10      5.81 o
   7   6   2       46.40       52.97      7.17 o
   8   6   2       39.85       42.37      8.01 o
   9   6   2       24.75       11.87      9.09 o
  10   6   2       12.16        2.88      9.54 o
  11   6   2       14.11       14.39     12.07 o
  12   6   2       18.16       30.29     14.44 o
  13   6   2       13.45       10.90     13.85 o
   1   7   2       60.84       58.14      7.22 o
   2   7   2        1.77        7.25      6.05 o
   3   7   2       14.65       14.68      6.18 o
   4   7   2        4.62        2.19      6.21 o
   5   7   2       15.21       10.98      6.53 o
   6   7   2       17.15       17.20      7.63 o
   7   7   2       21.24       13.74      9.27 o
   8   7   2       11.35       13.43     10.18 o
   9   7   2       14.43       -5.37     11.59 o
  10   7   2        6.62       13.18     13.73 o
   0   8   2       36.31       50.91     11.03 o
   1   8   2       27.79       49.84      7.36 o
   2   8   2        0.91       10.26      5.87 o
   3   8   2       10.67       14.63      7.61 o
   4   8   2        5.37        0.42      8.33 o
   5   8   2       13.72       24.76      9.74 o
   2   0   3     8257.61     8192.19     93.83 o
   4   0   3    32674.11    31267.51    367.88 o
   6   0   3     2423.82     2669.14     40.81 o
   8   0   3      114.08       80.93      4.99 o
  10   0   3     2277.06     2546.45     37.56 o
  12   0   3      217.80      186.33     12.73 o
  14   0   3      110.47      122.10     13.24 o
  16   0   3       55.79       57.24     11.66 o
  18   0   3       53.61       28.87     67.13 o
   0   1   3    72651.47    71481.28    999.02 o
   1   1   3     9494.47     7260.97    144.22 o
   2   1   3      174.51      179.27      4.83 o
   3   1   3     3101.53     2706.56     31.99 o
   4   1   3      164.56      155.89      7.80 o
   5   1   3     1607.79     1430.13     14.03 o
   6   1   3       94.87       74.96      3.80 o
   7   1   3      318.96      310.22      7.47 o
   8   1   3      317.52      302.99      6.78 o
   9   1   3      636.67      532.55      8.53 o
  10   1   3       78.51       72.36      3.91 o
  11   1   3      270.10      254.98      7.21 o
  12   1   3       32.63       21.45      3.77 o
  13   1   3      421.51      472.34     11.39 o
  14   1   3       32.06       27.63      5.01 o
  15   1   3       78.86       87.87      8.77 o
  16   1   3       35.49       10.91      7.29 o
  17   1   3       56.16       38.18     10.25 o
  18   1   3        9.60      -15.47     20.44 o
  19   1   3        3.95      -14.05      9.37 o
   1   2   3     3809.72     3287.30     38.57 o
   2   2   3      167.03      151.28      4.48 o
   3   2   3      993.26      758.86     14.82 o
   4   2   3     3400.07     3093.87     33.26 o
   5   2   3     1974.79     1957.66     21.02 o
   6   2   3     3603.07     3614.86     37.82 o
   7   2   3      481.00      460.59      7.92 o
   8   2   3      854.18      950.25     12.14 o
   9   2   3      471.21      460.12      9.07 o
  10   2   3       47.32       46.96      4.01 o
  11   2   3      429.18      398.86     10.47 o
  12   2   3      337.49      348.98      9.53 o
  13   2   3       23.27       12.92      3.98 o
  14   2   3      133.79      111.13     11.84 o
  15   2   3       92.23      110.25     12.60 o
  16   2   3       20.60        8.94     11.48 o
  17   2   3       23.17       11.37     10.12 o
  18   2   3       25.54        3.81     14.24 o
   0   3   3       84.61       76.61     13.13 o
   1   3   3        6.68       -0.42      3.29 o
   2   3   3      692.54      748.04     12.81 o
   3   3   3     1909.49     1836.32     25.75 o
   4   3   3      290.19      246.13      7.96 o
   5   3   3      338.15      363.88      9.74 o
   6   3   3      219.55      250.93      7.17 o
   7   3   3      524.07      528.07      9.80 o
   8   3   3      885.25      977.49     14.27 o
   9   3   3      495.87      496.68     10.20 o
  10   3   3      289.28      301.57      8.69 o
  11   3   3       26.83       35.04      4.30 o
  12   3   3      395.42      383.26     11.96 o
  13   3   3       36.27       29.73      9.21 o
  14   3   3        0.40       -2.39      7.56 o
  15   3   3       17.77       23.47      9.67 o
  16   3   3        2.11       -3.19     11.16 o
  17   3   3        4.03      -24.66     16.44 o
  18   3   3        2.77      -18.62     25.37 o
   1   4   3       97.61       96.98      8.09 o
   2   4   3        2.24       -0.86      3.92 o
   3   4   3       32.45       46.78      5.37 o
   4   4   3       19.01       11.44      4.06 o
   5   4   3       15.44       23.29      4.50 o
   6   4   3      185.62      222.68     11.18 o
   7   4   3      717.81      686.80     14.39 o
   8   4   3      229.83      249.22      9.56 o
   9   4   3      110.45      111.17      6.03 o
  10   4   3      134.33      151.77      9.31 o
  11   4   3      112.26      116.48      7.56 o
  12   4   3        4.33        7.01      6.63 o
  13   4   3       57.49       77.48     11.85 o
  14   4   3       27.66       22.22      9.75 o
  15   4   3        0.28        5.99      9.29 o
  16   4   3       13.00       -0.24     23.27 o
  17   4   3        8.94       20.44     15.06 o
   0   5   3      272.73      318.85     29.92 o
   1   5   3       76.14       79.65     10.24 o
   2   5   3       59.06       42.47      6.54 o
   3   5   3       13.90        6.43      5.29 o
   4   5   3      570.13      609.72     18.87 o
   5   5   3       80.44       83.08      8.16 o
   6   5   3       16.13       15.56      6.11 o
   7   5   3      184.43      188.92     16.48 o
   8   5   3     1074.21     1148.13     26.21 o
   9   5   3      106.70       80.43      8.74 o
  10   5   3      171.75      168.37     11.36 o
  11   5   3       40.46       34.11      9.67 o
  12   5   3       11.38        4.74      8.65 o
  13   5   3       99.94      110.64     17.53 o
  14   5   3       11.13       13.93     12.89 o
  15   5   3       36.56       30.64     15.55 o
   1   6   3      121.24      107.76      8.38 o
   2   6   3       32.96       21.57      6.45 o
   3   6   3       47.96       40.45      6.95 o
   4   6   3       99.13      107.70      9.06 o
   5   6   3       17.40       12.68      5.68 o
   6   6   3        5.07        9.73      5.66 o
   7   6   3       89.38       76.98      7.88 o
   8   6   3       25.28       27.97      7.84 o
   9   6   3        6.58        8.18      9.22 o
  10   6   3        9.03       -3.65     12.32 o
  11   6   3       23.38       25.78     12.64 o
  12   6   3       27.46       41.87     14.93 o
  13   6   3       10.69       22.94     15.08 o
   0   7   3       22.29       30.32      8.23 o
   1   7   3      152.06      147.73     12.68 o
   2   7   3       14.01       24.56      6.71 o
   3   7   3       47.14       41.52      7.30 o
   4   7   3        5.78       11.93      6.84 o
   5   7   3        1.65       11.88      6.72 o
   6   7   3       24.21       12.83      8.11 o
   7   7   3        0.41       -3.23      8.52 o
   8   7   3        6.09       -5.24      9.21 o
   9   7   3        3.04        3.67     11.70 o
  10   7   3        4.36        3.15     12.77 o
   1   8   3       17.36       18.09      5.92 o
   2   8   3       18.99       24.84      6.69 o
   3   8   3        4.40       11.89      6.98 o
   4   8   3        0.09        4.58      7.58 o
   5   8   3        6.46       19.70     21.16 o
   0   0   4     6413.23     5625.48     78.91 o
   2   0   4    16149.61    15158.43    172.45 o
   4   0   4     3989.35     4088.11     51.87 o
   6   0   4     1691.90     1714.98     28.93 o
   8   0   4     1921.69     1996.95     31.31 o
  10   0   4     1028.55     1108.35     24.16 o
  12   0   4      532.42      583.47     20.52 o
  14   0   4      773.52      945.51     33.37 o
  16   0   4       65.31       50.44     11.98 o
  18   0   4      110.40      137.44     60.19 o
   1   1   4     8637.92     6819.65     99.93 o
   2   1   4     1749.23     1908.01     17.79 o
   3   1   4     5330.69     4603.88     74.99 o
   4   1   4     5377.86     5368.22     49.11 o
   5   1   4      931.58      831.37     12.30 o
   6   1   4     5102.55     5018.71     41.82 o
   7   1   4      564.63      569.98      8.88 o
   8   1   4     1272.46     1278.88     14.91 o
   9   1   4      371.46      418.11      8.16 o
  10   1   4      910.74      970.44     14.94 o
  11   1   4       88.24      130.97      5.93 o
  12   1   4      209.48      167.88      6.87 o
  13   1   4       63.61       48.39      4.74 o
  14   1   4      131.37      126.04      7.63 o
  15   1   4      125.04      115.03      9.68 o
  16   1   4        6.34       -9.95      6.63 o
  17   1   4       14.63      -14.97      9.98 o
  18   1   4        4.55      -14.31      9.54 o
  19   1   4        4.06      -15.44     10.29 o
   0   2   4     1062.99     1037.36     17.95 o
   1   2   4     1309.15     1088.56     15.62 o
   2   2   4     4078.13     3971.20     40.84 o
   3   2   4     2037.69     1761.42     25.05 o
   4   2   4      889.21      920.82     12.83 o
   5   2   4      849.27      763.98     13.47 o
   6   2   4       35.79       42.42      2.82 o
   7   2   4      114.65       87.59      4.04 o
   8   2   4     1204.66     1231.51     15.28 o
   9   2   4      256.04      279.37      7.33 o
  10   2   4       78.41       90.73      4.83 o
  11   2   4      445.38      538.50     11.84 o
  12   2   4       59.43       64.75      5.18 o
  13   2   4       63.81       51.64      5.44 o
  14   2   4      128.76      116.89     10.02 o
  15   2   4      191.80      207.14     12.14 o
  16   2   4        8.63        9.27      7.45 o
  17   2   4       14.02       -3.10      9.48 o
  18   2   4       93.77       83.68     27.05 o
   1   3   4      207.25      202.79      6.67 o
   2   3   4      541.92      524.77     11.67 o
   3   3   4      749.63      684.06     12.44 o
   4   3   4       71.29      100.32      5.38 o
   5   3   4      379.00      311.66      9.06 o
   6   3   4      635.28      698.01     13.24 o
   7   3   4      495.13      574.18     11.21 o
   8   3   4       98.13       74.03      4.25 o
   9   3   4      310.34      308.78      8.26 o
  10   3   4      216.76      212.59      7.82 o
  11   3   4       30.02       28.33      4.37 o
  12   3   4      126.40      125.78      7.65 o
  13   3   4       79.85       92.46     11.02 o
  14   3   4       15.69       12.46      8.29 o
  15   3   4       21.24       24.80      9.80 o
  16   3   4        1.04       -8.28     10.76 o
  17   3   4        2.43      -18.64     12.43 o
  18   3   4        8.28      -16.65     22.84 o
   0   4   4      392.91      361.03     18.78 o
   1   4   4       70.25       94.81      8.44 o
   2   4   4      191.18      159.07     11.96 o
   3   4   4      260.63      271.12     10.10 o
   4   4   4      271.50      276.53     10.22 o
   5   4   4      366.94      305.71      9.89 o
   6   4   4      401.66      430.17     13.29 o
   7   4   4       49.30       44.80      5.27 o
   8   4   4       42.23       25.93      4.59 o
   9   4   4       33.18       28.21      4.79 o
  10   4   4      409.49      450.56     14.70 o
  11   4   4        6.44       11.01      6.08 o
  12   4   4       83.25       98.51     11.64 o
  13   4   4       85.82      103.19     12.79 o
  14   4   4       10.18       -2.26      8.23 o
  15   4   4       69.93       78.91     12.46 o
  16   4   4        2.29      -17.15     13.16 o
  17   4   4       15.48       47.43     27.00 o
   1   5   4       56.55       45.41      6.49 o
   2   5   4       65.64       65.12      9.16 o
   3   5   4       42.61       46.12      7.79 o
   4   5   4       32.39       33.57      6.71 o
   5   5   4       69.54       61.98      7.54 o
   6   5   4       76.89       84.83      8.43 o
   7   5   4      123.34      114.16      9.55 o
   8   5   4       31.98       26.24      6.31 o
   9   5   4       51.19       55.95      8.21 o
  10   5   4       20.45       14.00      6.95 o
  11   5   4        5.47        1.67      8.64 o
  12   5   4       37.27       28.19     12.62 o
  13   5   4        5.18       12.81     12.48 o
  14   5   4       35.67       52.73     16.56 o
  15   5   4        0.06        7.21     15.28 o
   0   6   4      785.05      876.99     27.60 o
   1   6   4        2.31       20.50      5.99 o
   2   6   4       12.18        2.74      5.88 o
   3   6   4      138.12      131.22     11.04 o
   4   6   4       55.08       54.78      8.61 o
   5   6   4       15.29       14.86      7.11 o
   6   6   4      124.70      128.69     11.01 o
   7   6   4       16.05       11.48      7.09 o
   8   6   4       10.41        8.94      7.14 o
   9   6   4       16.76       12.04      9.05 o
  10   6   4        0.90       -2.17     10.81 o
  11   6   4        0.34       -6.15     10.81 o
  12   6   4        6.33        7.75     12.34 o
  13   6   4       44.25       24.57     15.36 o
   1   7   4       81.35       89.06      7.86 o
   2   7   4       54.19       65.51      7.61 o
   3   7   4       29.81       32.10      7.13 o
   4   7   4        6.49       15.23      6.89 o
   5   7   4       12.15        8.57      6.31 o
   6   7   4        9.98       12.89      7.86 o
   7   7   4       16.55        5.96      9.51 o
   8   7   4       11.24       10.89     12.20 o
   9   7   4        6.52       16.02     12.91 o
  10   7   4        0.67      -12.64     12.06 o
   0   8   4        1.45       21.09      8.63 o
   1   8   4       29.68       39.92      6.73 o
   2   8   4       24.43       38.63      6.74 o
   3   8   4       23.74       43.09      8.10 o
   4   8   4        4.52        5.81      6.69 o
   2   0   5     3018.04     2970.32     34.25 o
   4   0   5     9314.20     8671.40     95.67 o
   6   0   5     1672.90     1762.25     26.86 o
   8   0   5     2563.30     2424.20     40.50 o
  10   0   5      536.39      586.52     19.39 o
  12   0   5      169.48      220.52     13.80 o
  14   0   5      338.41      437.91     26.11 o
  16   0   5      150.17      135.03     17.90 o
  18   0   5       51.44       14.81     27.36 o
   0   1   5    31604.84    31174.53    358.34 o
   1   1   5     4373.91     3590.94     43.83 o
   2   1   5      319.42      299.29      4.08 o
   3   1   5     8072.32     7134.92     57.60 o
   4   1   5     1621.12     1515.17     15.81 o
   5   1   5     1794.55     1780.10     19.23 o
   6   1   5     4760.55     4723.34     40.70 o
   7   1   5     1019.68     1043.91     12.45 o
   8   1   5     1228.30     1326.63     16.27 o
   9   1   5      314.24      329.34      7.48 o
  10   1   5       29.18       27.50      4.02 o
  11   1   5      216.13      209.10      9.36 o
  12   1   5      266.46      252.77     10.64 o
  13   1   5       49.30       39.86      5.27 o
  14   1   5      300.27      277.89     13.31 o
  15   1   5       27.07       33.24      7.44 o
  16   1   5       10.06       -3.08      7.61 o
  17   1   5       11.90        0.87      9.26 o
  18   1   5       11.55      -18.42     12.28 o
  19   1   5       22.32       -6.08     31.87 o
   1   2   5      811.66      777.27     16.72 o
   2   2   5      499.78      561.91      8.89 o
   3   2   5     2760.18     2559.31     38.96 o
   4   2   5      310.29      357.50      7.34 o
   5   2   5     1296.44     1208.29     15.28 o
   6   2   5     3151.38     3416.40     34.87 o
   7   2   5      757.63      621.57      9.75 o
   8   2   5       75.21       89.13      3.89 o
   9   2   5      208.94      192.66      6.17 o
  10   2   5      304.05      302.24      8.00 o
  11   2   5     1050.36     1153.04     18.53 o
  12   2   5       10.10        7.83      2.88 o
  13   2   5      133.78      126.70      6.90 o
  14   2   5       10.39       18.39      6.97 o
  15   2   5       19.93       19.96      7.67 o
  16   2   5       67.59       62.75     13.64 o
  17   2   5        8.76       -5.75     10.03 o
  18   2   5       35.00        1.61     18.22 o
   0   3   5      347.61      269.30     10.73 o
   1   3   5      515.14      537.57     13.61 o
   2   3   5     1652.83     1864.66     24.46 o
   3   3   5     1297.60     1168.30     15.32 o
   4   3   5       67.10       60.49      3.75 o
   5   3   5      113.42      153.94      6.32 o
   6   3   5      501.06      625.75     12.50 o
   7   3   5     1603.58     1675.08     22.53 o
   8   3   5       59.09       58.37      4.51 o
   9   3   5      177.09      193.36      7.11 o
  10   3   5      320.86      409.45     10.56 o
  11   3   5      295.90      307.00     12.52 o
  12   3   5      298.35      326.13     11.45 o
  13   3   5        0.71        4.62      7.01 o
  14   3   5       62.88       66.67     10.31 o
  15   3   5       57.31       72.65     14.76 o
  16   3   5        4.83       -6.86     17.61 o
  17   3   5       13.76        7.18     13.19 o
   1   4   5      215.24      169.21      8.38 o
   2   4   5      886.24      916.52     17.06 o
   3   4   5      251.84      257.55      9.44 o
   4   4   5      669.12      697.04     17.49 o
   5   4   5       95.23      141.15      8.05 o
   6   4   5      622.77      577.34     14.63 o
   7   4   5       28.98       30.24      5.22 o
   8   4   5       82.01       67.74      5.46 o
   9   4   5      172.70      198.84      8.97 o
  10   4   5      503.75      524.07     16.48 o
  11   4   5       57.50       52.98      7.62 o
  12   4   5       94.92       95.08     15.17 o
  13   4   5        6.27        6.03     11.03 o
  14   4   5        1.84        4.43      8.45 o
  15   4   5        7.73        4.54     11.50 o
  16   4   5        1.08      -15.52     11.36 o
   0   5   5       36.57       33.65     10.94 o
   1   5   5      133.92      105.08      9.06 o
   2   5   5       90.84       97.02      8.25 o
   3   5   5      163.12      131.55     10.02 o
   4   5   5       18.14       34.73      6.95 o
   5   5   5      133.53      132.54     12.35 o
   6   5   5       25.09       20.04      6.82 o
   7   5   5      320.58      355.66     13.96 o
   8   5   5       21.48        3.24      5.80 o
   9   5   5       35.41       31.91      7.31 o
  10   5   5       92.59       88.84      9.46 o
  11   5   5       16.39       15.87     12.20 o
  12   5   5       52.00       64.43     15.02 o
  13   5   5       22.56       10.78     16.38 o
  14   5   5       12.80        5.07     12.64 o
  15   5   5       11.54        9.46     14.71 o
   1   6   5       59.66       67.08      8.75 o
   2   6   5      130.07      128.17     10.48 o
   3   6   5      274.31      285.89     13.73 o
   4   6   5       15.52       26.97      6.66 o
   5   6   5       49.86       63.12      8.97 o
   6   6   5       19.08       16.78      8.17 o
   7   6   5       39.53       33.52      8.16 o
   8   6   5        8.55        5.19      7.01 o
   9   6   5        3.46        2.96     11.14 o
  10   6   5       35.70       31.28     13.39 o
  11   6   5        0.24       -3.35      9.97 o
  12   6   5        0.66       15.87     13.00 o
  13   6   5        1.27        7.08     14.15 o
   0   7   5       33.82       54.26      9.32 o
   1   7   5       43.50       51.95      6.68 o
   2   7   5       68.54       78.50      7.57 o
   3   7   5        2.19        9.56      5.89 o
   4   7   5       12.23       15.30      6.27 o
   5   7   5       21.25       25.63      6.41 o
   6   7   5        3.89        0.51      6.36 o
   7   7   5        0.69        2.40     11.56 o
   8   7   5        5.20        9.36     11.98 o
   9   7   5        4.82        2.61     12.65 o
  10   7   5        4.86      -10.96     15.16 o
   1   8   5       22.98       31.43      6.54 o
   2   8   5        0.96       11.09      5.76 o
   3   8   5        7.22       10.59      6.76 o
   4   8   5        3.26       -2.43      7.71 o
   0   0   6    46186.29    43923.94    697.86 o
   2   0   6     3030.63     3148.99     36.61 o
   4   0   6      644.53      483.17      9.87 o
   6   0   6     1297.52     1442.05     21.45 o
   8   0   6      759.66      675.45     17.84 o
  10   0   6      260.17      254.24     34.30 o
  12   0   6     1766.63     1969.72     42.52 o
  14   0   6      279.68      299.33     20.38 o
  16   0   6       30.41       31.39     13.07 o
  18   0   6      102.00      118.44     47.79 o
   1   1   6     4386.24     3917.15     32.24 o
   2   1   6      573.04      518.74      7.28 o
   3   1   6     2210.63     1802.54     16.03 o
   4   1   6     3678.05     3486.66     29.38 o
   5   1   6     1046.83     1032.83     12.31 o
   6   1   6      536.02      512.65      9.55 o
   7   1   6      924.63      816.98     10.64 o
   8   1   6      221.12      234.56      6.46 o
   9   1   6      789.00      906.60     13.10 o
  10   1   6      490.37      508.95     11.91 o
  11   1   6       14.61       11.67      3.60 o
  12   1   6       15.08       13.46      3.85 o
  13   1   6      205.55      250.70      9.80 o
  14   1   6       42.27       42.37      5.39 o
  15   1   6      144.59      182.24     10.21 o
  16   1   6       37.07       34.67     10.36 o
  17   1   6      148.41      167.85     15.84 o
  18   1   6       32.43      -13.33     17.60 o
  19   1   6        2.71      -23.53     15.69 o
   0   2   6     4342.64     4239.58     65.54 o
   1   2   6       70.93       61.52      3.32 o
   2   2   6     1048.59     1110.59     13.82 o
   3   2   6     1912.92     1715.27     24.38 o
   4   2   6     1674.45     1790.51     18.12 o
   5   2   6      423.02      518.53      8.13 o
   6   2   6      526.16      564.02     10.86 o
   7   2   6      263.09      255.71      7.56 o
   8   2   6     1414.77     1661.06     23.95 o
   9   2   6       38.39       31.10      3.01 o
  10   2   6       50.11       46.78      4.21 o
  11   2   6       14.14       20.91      3.42 o
  12   2   6        2.31       -0.05      2.44 o
  13   2   6      160.21      130.76      7.19 o
  14   2   6       24.76       21.63      6.95 o
  15   2   6       10.51        2.31     10.10 o
  16   2   6       73.16       52.34     11.16 o
  17   2   6       11.03       -5.14     12.11 o
  18   2   6       20.88       -3.44     11.74 o
   1   3   6     2324.13     2219.44     37.90 o
   2   3   6      101.29       86.54      4.62 o
   3   3   6      598.31      583.85      9.92 o
   4   3   6      391.05      448.54      8.58 o
   5   3   6      519.88      550.41      9.03 o
   6   3   6      156.77      184.46      6.00 o
   7   3   6      490.83      561.42     12.71 o
   8   3   6       17.96       14.52      3.01 o
   9   3   6      299.25      318.02      9.25 o
  10   3   6      112.40      136.21      9.73 o
  11   3   6      106.59      121.47      5.11 o
  12   3   6      330.93      318.42     12.94 o
  13   3   6       34.90       45.25      8.97 o
  14   3   6       70.94       78.54     10.64 o
  15   3   6        8.23        9.86     11.54 o
  16   3   6        5.12      -12.23     17.85 o
  17   3   6       18.36        2.63     17.09 o
   0   4   6       28.37       41.40      6.49 o
   1   4   6       33.11       36.25      4.45 o
   2   4   6       29.40       41.01      4.12 o
   3   4   6      147.27      148.18      7.40 o
   4   4   6      613.65      688.06     15.30 o
   5   4   6       53.67       57.18      5.18 o
   6   4   6       63.28       61.27      5.91 o
   7   4   6       17.59       29.56      5.04 o
   8   4   6       55.79       58.18      5.29 o
   9   4   6      248.88      249.96     16.49 o
  10   4   6      258.72      278.57     15.31 o
  11   4   6      155.58      178.14     14.46 o
  12   4   6       17.22       38.24     10.45 o
  13   4   6        5.84        0.09     11.62 o
  14   4   6        2.99       14.38     12.11 o
  15   4   6       20.67       20.29     13.18 o
  16   4   6        3.33        2.42     12.02 o
   1   5   6        0.00        9.37      6.34 o
   2   5   6      116.15      121.44      9.06 o
   3   5   6      132.70      143.48      9.49 o
   4   5   6      162.72      148.88      9.55 o
   5   5   6       30.56       20.87      5.66 o
   6   5   6       79.80       83.60     13.90 o
   7   5   6      160.00      148.78      9.23 o
   8   5   6       13.02        2.49      6.25 o
   9   5   6      177.83      144.93     10.77 o
  10   5   6       24.04       20.04      7.10 o
  11   5   6       13.75       18.18      9.33 o
  12   5   6       26.25       34.51     16.22 o
  13   5   6       37.48       30.48     13.74 o
  14   5   6       15.00       22.26     14.02 o
  15   5   6        5.15       10.38     14.71 o
   0   6   6       77.02      105.69     12.74 o
   1   6   6      273.41      335.31     14.84 o
   2   6   6      122.18      159.55     10.68 o
   3   6   6      247.00      315.67     15.71 o
   4   6   6      133.05      206.30     20.92 o
   5   6   6      150.70      158.02     12.30 o
   6   6   6       27.87       30.87      6.56 o
   7   6   6        6.11        3.59      5.50 o
   8   6   6        1.58        4.48      5.68 o
   9   6   6       63.90       66.72     11.64 o
  10   6   6        4.37       11.14     12.11 o
  11   6   6       18.61       29.55     14.04 o
  12   6   6       39.16       38.50     15.02 o
   1   7   6       80.28       83.67      7.58 o
   2   7   6       16.12       23.02      7.09 o
   3   7   6        3.43        4.84      6.07 o
   4   7   6        3.07       11.43      6.64 o
   5   7   6       16.37       10.21      6.71 o
   6   7   6        2.09        5.17      7.57 o
   7   7   6        4.39        7.43     11.68 o
   8   7   6        1.90        5.61     12.04 o
   9   7   6        7.17       31.61     14.60 o
   0   8   6        1.13       -2.23      7.60 o
   1   8   6        4.61        3.57      5.64 o
   2   8   6       17.18       15.29      6.30 o
   3   8   6        3.79        4.99      6.61 o
   2   0   7      182.98       97.79      4.28 o
   4   0   7       24.53       20.85      3.47 o
   6   0   7     2987.59     3094.62     39.45 o
   8   0   7      177.09      205.51      8.66 o
  10   0   7      409.08      439.17     20.44 o
  12   0   7     1388.35     1491.46     41.42 o
  14   0   7      165.45      186.66     17.92 o
  16   0   7      180.86      204.29     28.21 o
  18   0   7       84.05       10.43     67.49 o
   0   1   7     2166.65     1923.74     26.05 o
   1   1   7      528.09      559.78      7.16 o
   2   1   7     1903.43     2038.80     17.01 o
   3   1   7      872.16      793.12      9.46 o
   4   1   7      477.62      456.68      6.62 o
   5   1   7      252.93      267.56      5.44 o
   6   1   7      862.72      818.81     10.68 o
   7   1   7     1315.64     1359.97     16.62 o
   8   1   7      371.47      360.02      8.34 o
   9   1   7       37.01       53.73      3.73 o
  10   1   7     1746.05     1840.43     24.66 o
  11   1   7       12.19       18.43      3.54 o
  12   1   7       51.94       63.64      4.76 o
  13   1   7      137.06      153.99      8.18 o
  14   1   7      272.25      318.50     13.17 o
  15   1   7      591.65      710.98     18.42 o
  16   1   7      164.60      146.15     13.68 o
  17   1   7       24.24       15.29     11.60 o
  18   1   7       38.76        8.79     16.41 o
   1   2   7      820.33      809.58     12.85 o
   2   2   7     2575.86     2614.16     27.38 o
   3   2   7      936.96      972.07     18.63 o
   4   2   7     8014.72     8530.32     72.98 o
   5   2   7      241.14      270.78      8.71 o
   6   2   7      962.13     1021.46     14.89 o
   7   2   7     1720.89     1792.88     22.42 o
   8   2   7       33.58       36.03      4.50 o
   9   2   7      248.47      312.95     10.38 o
  10   2   7       41.55       43.00      3.80 o
  11   2   7      238.14      299.11      8.13 o
  12   2   7        6.57        1.26      2.83 o
  13   2   7        5.67       -3.71      2.78 o
  14   2   7       32.37       24.97      6.91 o
  15   2   7       17.83      -12.45      8.30 o
  16   2   7       12.09       -4.48     11.98 o
  17   2   7        2.14      -17.91     13.90 o
  18   2   7       10.15       -6.13     10.51 o
   0   3   7     1124.94     1113.13     24.59 o
   1   3   7     1350.84     1441.13     20.59 o
   2   3   7     1025.69      978.59     15.17 o
   3   3   7      957.05      844.46     12.92 o
   4   3   7     1331.78     1294.88     16.72 o
   5   3   7      442.58      370.79      7.37 o
   6   3   7       56.15       53.95      3.18 o
   7   3   7      349.46      378.88      6.50 o
   8   3   7      112.07      118.96      9.03 o
   9   3   7       66.65       69.87      7.84 o
  10   3   7      310.66      374.15     17.58 o
  11   3   7      483.50      538.96     18.92 o
  12   3   7      145.25      153.50     11.47 o
  13   3   7       11.15       -3.34      9.16 o
  14   3   7       35.99       39.49     13.49 o
  15   3   7       15.99        7.89     12.35 o
  16   3   7       49.73       32.05     13.19 o
  17   3   7       15.98        1.16     12.93 o
   1   4   7        8.84        6.66      3.58 o
   2   4   7      296.99      306.28      9.78 o
   3   4   7       92.25       70.57      5.17 o
   4   4   7       10.37       11.90      3.60 o
   5   4   7      204.30      230.86     10.71 o
   6   4   7        9.24        6.45      3.31 o
   7   4   7      487.08      488.00     14.60 o
   8   4   7      125.94      121.96      5.88 o
   9   4   7       71.04       66.36      4.53 o
  10   4   7       23.12       20.78      6.10 o
  11   4   7      336.81      417.27     21.48 o
  12   4   7       99.68       97.25     12.54 o
  13   4   7       22.93       20.41     11.91 o
  14   4   7       16.69       14.88     18.85 o
  15   4   7        5.01       -1.16     11.25 o
  16   4   7       19.45       23.13     14.35 o
   0   5   7      823.91      858.81     33.96 o
   1   5   7      260.88      267.69     14.55 o
   2   5   7      116.96      127.09      8.70 o
   3   5   7      243.80      259.12     11.42 o
   4   5   7       13.38       14.96      5.52 o
   5   5   7       24.64       17.04      6.23 o
   6   5   7      356.58      362.78     14.14 o
   7   5   7       23.24       14.97      5.24 o
   8   5   7       10.77       12.80      5.32 o
   9   5   7       82.64       67.16      6.91 o
  10   5   7       79.57       67.10     11.46 o
  11   5   7       23.97       22.07      9.52 o
  12   5   7       89.75       90.55     16.67 o
  13   5   7        4.28        0.79     11.06 o
  14   5   7       14.41       16.87     13.74 o
   1   6   7      135.43      127.89     10.03 o
   2   6   7       32.92       66.78      8.23 o
   3   6   7       46.66       68.03      8.14 o
   4   6   7      233.25      259.06     13.90 o
   5   6   7       84.76       80.93      8.81 o
   6   6   7       41.98       38.66      6.97 o
   7   6   7       89.61       88.83      9.38 o
   8   6   7       79.73       81.90     12.44 o
   9   6   7        2.62        8.16      8.78 o
  10   6   7        3.01       16.20     12.01 o
  11   6   7       33.55       33.52     14.17 o
  12   6   7       13.54        8.90     12.89 o
   0   7   7      124.70      147.14     14.12 o
   1   7   7        3.73        9.10      6.27 o
   2   7   7       29.09       25.89      7.15 o
   3   7   7       12.52       13.14      6.50 o
   4   7   7        9.50        8.37      6.12 o
   5   7   7        7.79       -2.09      5.79 o
   6   7   7        3.85       -1.62      9.16 o
   7   7   7        1.25        1.25      9.48 o
   8   7   7        3.09        8.34     12.07 o
   9   7   7       11.04       16.47     13.28 o
   1   8   7        5.48        3.06      5.95 o
   2   8   7        3.56       -0.76      6.11 o
   0   0   8     1111.61     1316.49     23.88 o
   2   0   8      303.85      278.21      7.08 o
   4   0   8      617.76      662.15     13.74 o
   6   0   8      120.21      110.12      6.19 o
   8   0   8       85.17       80.45      5.96 o
  10   0   8       23.73       27.01      6.21 o
  12   0   8      164.27      194.17     14.34 o
  14   0   8        6.34        7.82      7.26 o
  16   0   8       71.41       67.80     10.65 o
  18   0   8        5.73      -24.08     20.43 o
   1   1   8      176.00      164.55      3.96 o
   2   1   8     5480.44     5345.56     40.32 o
   3   1   8      249.26      193.21      4.33 o
   4   1   8      393.70      339.52      6.47 o
   5   1   8     1047.59     1135.34     13.06 o
   6   1   8     2453.67     2680.13     25.56 o
   7   1   8      103.74       98.77      4.11 o
   8   1   8      258.68      243.27      6.26 o
   9   1   8      134.43      132.22      8.67 o
  10   1   8      599.95      641.80     16.88 o
  11   1   8       18.87       13.93      3.27 o
  12   1   8      112.97       99.44      6.61 o
  13   1   8      187.96      198.40      9.37 o
  14   1   8      279.35      349.09     12.69 o
  15   1   8       14.08       30.36      7.45 o
  16   1   8      245.15      246.78     17.03 o
  17   1   8       20.90        4.80     12.58 o
  18   1   8        8.69       -3.49     10.84 o
   0   2   8     3278.47     3543.26     56.92 o
   1   2   8     2544.73     2536.29     30.46 o
   2   2   8     2320.88     2592.70     26.04 o
   3   2   8     1904.19     2004.83     18.73 o
   4   2   8      235.80      215.68      5.24 o
   5   2   8      648.77      692.16     10.26 o
   6   2   8     1098.39     1161.88     14.00 o
   7   2   8       50.21       39.67      4.04 o
   8   2   8      382.03      451.70     11.21 o
   9   2   8      576.56      547.38     12.58 o
  10   2   8      234.64      254.01     10.36 o
  11   2   8      107.62      107.32      6.08 o
  12   2   8       20.31       18.30      3.81 o
  13   2   8       29.51       21.95      5.49 o
  14   2   8       20.73        1.93      8.99 o
  15   2   8       24.77       17.73     10.92 o
  16   2   8       17.21       -2.05     14.29 o
  17   2   8       24.94       -7.36     15.61 o
  18   2   8        6.27      -16.90     11.27 o
   1   3   8      221.13      217.86      8.49 o
   2   3   8       85.48      113.80      7.94 o
   3   3   8     1881.69     1778.92     21.83 o
   4   3   8      858.80      923.59     12.75 o
   5   3   8       81.58       87.79      5.86 o
   6   3   8       42.17       39.90      2.68 o
   7   3   8       99.35      109.01      9.68 o
   8   3   8      202.01      200.27     10.11 o
   9   3   8      329.97      308.70     12.56 o
  10   3   8      103.15      105.34      9.04 o
  11   3   8      215.81      237.54     15.23 o
  12   3   8       33.22        9.25      8.93 o
  13   3   8        8.49        1.29      9.19 o
  14   3   8        3.23        2.90     10.69 o
  15   3   8       32.96       15.51     12.01 o
  16   3   8       19.57       22.50     13.32 o
  17   3   8        3.56      -12.49     12.51 o
   0   4   8      191.34      252.35     14.68 o
   1   4   8       36.03       33.26      4.73 o
   2   4   8        4.51        4.00      3.51 o
   3   4   8      278.42      282.08      9.02 o
   4   4   8      289.42      301.33      9.05 o
   5   4   8      144.13      119.65      5.97 o
   6   4   8       35.00       32.87      4.12 o
   7   4   8       55.19       53.85      4.67 o
   8   4   8       58.56       52.18      3.91 o
   9   4   8       26.81       23.80      3.44 o
  10   4   8      253.58      282.11     35.81 o
  11   4   8      384.23      486.64     24.96 o
  12   4   8      130.38      111.63     13.22 o
  13   4   8        5.88       -2.08      9.62 o
  14   4   8       14.97       14.08     12.48 o
  15   4   8       28.61       20.07     13.47 o
  16   4   8        1.95        9.27     13.66 o
   1   5   8      151.31      163.90     10.48 o
   2   5   8        2.15        8.60      5.05 o
   3   5   8      211.03      186.46     10.19 o
   4   5   8      193.77      205.34     11.90 o
   5   5   8       10.38        4.75      5.12 o
   6   5   8       30.25       18.28      6.96 o
   7   5   8       36.96       31.75      5.93 o
   8   5   8       27.16       24.42      6.08 o
   9   5   8        3.95       14.04      8.91 o
  10   5   8        1.58        5.79      8.98 o
  11   5   8       96.01       99.27     13.14 o
  12   5   8       21.23       29.16     14.28 o
  13   5   8        5.27        2.65     11.94 o
  14   5   8       15.70       13.86     14.02 o
   0   6   8        5.06       22.41     12.26 o
   1   6   8       82.31      102.11      9.10 o
   2   6   8      444.30      490.36     19.09 o
   3   6   8       41.52       55.95      7.66 o
   4   6   8       50.17       51.09      7.39 o
   5   6   8       54.13       59.99      7.68 o
   6   6   8       51.08       56.09      7.70 o
   7   6   8       14.38       20.67      9.57 o
   8   6   8       23.27       15.80      9.47 o
   9   6   8        3.11        1.29      8.50 o
  10   6   8       13.49       19.88     13.31 o
  11   6   8        0.95        1.90     12.02 o
  12   6   8        2.37        7.97     13.39 o
   1   7   8        2.97        7.18      6.37 o
   2   7   8       12.68       11.84      7.07 o
   3   7   8       33.45       24.69      7.74 o
   4   7   8        1.36        0.52      5.95 o
   5   7   8        6.06        9.98      7.04 o
   6   7   8       10.87       13.04      9.35 o
   7   7   8        0.95        4.67      8.73 o
   8   7   8        6.79        5.95     12.06 o
   9   7   8        2.75        9.85     16.41 o
   2   0   9     2614.66     2320.07     28.09 o
   4   0   9      230.58      217.57      8.48 o
   6   0   9      382.41      374.68     10.87 o
   8   0   9     1886.82     2026.62     32.73 o
  10   0   9     1124.61     1316.23     34.59 o
  12   0   9      175.50      214.30     16.25 o
  14   0   9      246.92      313.09     29.08 o
  16   0   9      109.03      118.73     14.85 o
  18   0   9       73.78       -5.39     46.70 o
   0   1   9      244.04      240.39      7.47 o
   1   1   9     1238.44     1165.98     12.26 o
   2   1   9     1437.36     1487.96     14.35 o
   3   1   9     3586.19     3338.91     27.97 o
   4   1   9       42.83       52.64      3.20 o
   5   1   9      839.19      754.39     10.37 o
   6   1   9       54.73       50.46      3.37 o
   7   1   9      204.24      178.51      5.38 o
   8   1   9      452.67      466.38      9.53 o
   9   1   9      168.67      186.85      6.55 o
  10   1   9      239.51      295.65      8.49 o
  11   1   9      157.08      170.56      8.25 o
  12   1   9      274.67      334.71     11.96 o
  13   1   9        2.62        1.78      4.36 o
  14   1   9      118.15      130.69      9.66 o
  15   1   9       11.84       11.27      6.71 o
  16   1   9      123.14      143.23     12.08 o
  17   1   9        7.20       -6.32      8.44 o
  18   1   9       44.44       21.11     19.85 o
   1   2   9     4434.53     4385.86     41.35 o
   2   2   9       29.44       52.25      2.64 o
   3   2   9       56.26       63.07      3.27 o
   4   2   9     1207.18     1199.32     13.80 o
   5   2   9      547.38      588.86      9.34 o
   6   2   9      852.82      954.73     12.67 o
   7   2   9       58.92       61.52      4.19 o
   8   2   9       52.86       48.49      3.96 o
   9   2   9      421.50      463.98      9.74 o
  10   2   9      123.72      112.52      6.58 o
  11   2   9       30.28       33.04      5.13 o
  12   2   9       30.66       20.94      4.44 o
  13   2   9       37.98       25.41      5.30 o
  14   2   9       26.40       28.71     11.92 o
  15   2   9       24.28        3.48     12.24 o
  16   2   9       53.69       28.70     16.95 o
  17   2   9       43.11       12.63     20.82 o
   0   3   9     1880.97     1906.50     36.90 o
   1   3   9       78.46       66.12      5.02 o
   2   3   9      883.41      945.15     16.37 o
   3   3   9     1102.80     1108.85     15.88 o
   4   3   9      114.88      143.45      5.33 o
   5   3   9      522.23      482.64      8.68 o
   6   3   9        6.87        8.83      2.57 o
   7   3   9      142.74      141.18      8.28 o
   8   3   9      446.83      466.10     12.22 o
   9   3   9      109.45       79.25      5.41 o
  10   3   9       82.73       89.50      9.00 o
  11   3   9       21.41       10.41      6.50 o
  12   3   9        0.33       -0.37      6.87 o
  13   3   9       34.61       33.45     10.78 o
  14   3   9       28.47       24.64     11.81 o
  15   3   9        1.13      -10.74     10.95 o
  16   3   9        3.96      -11.04     15.84 o
  17   3   9       17.70       23.39     14.30 o
   1   4   9       52.51       54.29      5.74 o
   2   4   9       65.89       51.91      5.83 o
   3   4   9       54.53       59.37      5.09 o
   4   4   9      830.48      872.01     18.80 o
   5   4   9      155.50      187.99      7.18 o
   6   4   9        6.70       11.55      3.00 o
   7   4   9      311.77      316.87      9.12 o
   8   4   9      110.45      106.13      8.40 o
   9   4   9      225.42      252.49     16.43 o
  10   4   9       93.00      112.73     14.58 o
  11   4   9       32.53       33.01     11.91 o
  12   4   9       39.67       21.67     10.31 o
  13   4   9        3.01       -3.58      9.98 o
  14   4   9       25.87       25.31     13.30 o
  15   4   9       13.64       12.10     13.43 o
  16   4   9        5.58        0.04     12.83 o
   0   5   9       62.52       76.19     13.63 o
   1   5   9      288.75      281.73     15.24 o
   2   5   9      456.02      484.70     14.65 o
   3   5   9       63.67       92.55      6.97 o
   4   5   9      408.36      514.41     19.63 o
   5   5   9      191.93      216.28     11.91 o
   6   5   9       16.07       20.91      5.30 o
   7   5   9       95.57       89.49      7.71 o
   8   5   9      174.88      170.05     17.24 o
   9   5   9      106.26      119.76     25.13 o
  10   5   9       13.30       29.69     10.34 o
  11   5   9       86.19       97.45     13.48 o
  12   5   9        4.38       -0.35     10.82 o
  13   5   9        6.57        5.22     12.75 o
  14   5   9        9.78       -2.99     13.02 o
   1   6   9        7.09        2.96      6.32 o
   2   6   9       36.29       43.59      7.67 o
   3   6   9       70.26       75.41      8.70 o
   4   6   9       34.18       33.40      7.03 o
   5   6   9       43.52       46.65      7.25 o
   6   6   9       13.91       31.30      8.28 o
   7   6   9        4.51        6.66      9.47 o
   8   6   9       17.43       28.95     10.51 o
   9   6   9       25.09       36.31     10.77 o
  10   6   9       22.05       21.41     13.30 o
  11   6   9       26.81       27.91     14.18 o
  12   6   9       22.90       18.88     14.58 o
   0   7   9       47.23       36.93     10.16 o
   1   7   9        8.11        8.52      7.15 o
   2   7   9        1.99       -2.89      6.45 o
   3   7   9       15.27       15.62      6.94 o
   4   7   9        1.88        3.43      7.73 o
   5   7   9        1.24        2.65      8.30 o
   6   7   9        0.05       -4.92      8.52 o
   7   7   9        6.61        3.94      8.92 o
   8   7   9       15.64       17.34     12.22 o
   0   0  10       56.22       58.10      6.63 o
   2   0  10       52.37       61.88      5.06 o
   4   0  10      294.65      261.80      9.60 o
   6   0  10      221.09      219.84      8.95 o
   8   0  10       31.78       32.44      5.67 o
  10   0  10     2260.94     2476.81     58.92 o
  12   0  10       47.28       82.18     11.48 o
  14   0  10      743.96      900.00     27.56 o
  16   0  10      558.83      699.48     32.90 o
  18   0  10       92.90       23.52     65.30 o
   1   1  10      480.38      489.88      7.42 o
   2   1  10      314.20      308.58      5.74 o
   3   1  10     3652.22     3491.24     30.70 o
   4   1  10     4901.81     5021.53     42.73 o
   5   1  10      717.95      770.47     10.84 o
   6   1  10       62.05       55.35      3.67 o
   7   1  10      112.59      117.98      5.44 o
   8   1  10       41.57       41.93      4.62 o
   9   1  10       56.00       49.05      4.12 o
  10   1  10      166.27      158.21      6.74 o
  11   1  10       28.41       38.53      4.58 o
  12   1  10       86.66       92.23      6.22 o
  13   1  10      106.14      124.08      8.08 o
  14   1  10       12.08       15.06      5.09 o
  15   1  10       76.35       92.63      8.81 o
  16   1  10      102.20      137.28     12.24 o
  17   1  10       40.48        8.20     15.23 o
  18   1  10       25.33      -29.10     19.40 o
   0   2  10     1771.48     2044.69     30.00 o
   1   2  10      931.85      920.45     11.26 o
   2   2  10      215.61      241.64      5.09 o
   3   2  10      755.58      736.85      9.39 o
   4   2  10      104.80      114.71      4.38 o
   5   2  10      759.84      770.08     11.85 o
   6   2  10      326.22      334.77      8.50 o
   7   2  10      293.67      327.87      8.67 o
   8   2  10      116.67      121.10      5.62 o
   9   2  10        6.18       -1.08      3.20 o
  10   2  10      140.65      155.09      6.25 o
  11   2  10      303.21      299.52     11.16 o
  12   2  10      170.95      199.65      8.90 o
  13   2  10       70.66       79.54      7.94 o
  14   2  10       20.20        7.57      9.04 o
  15   2  10       12.29        0.59     13.29 o
  16   2  10        5.26       -6.57      8.39 o
  17   2  10        0.40      -15.57     12.79 o
   1   3  10      120.47      109.72      6.25 o
   2   3  10      139.95      130.43      9.33 o
   3   3  10     1079.07     1053.73     17.19 o
   4   3  10      454.73      426.99      7.70 o
   5   3  10      199.12      204.42      9.01 o
   6   3  10       70.85       63.80      3.70 o
   7   3  10       25.53       16.73      4.17 o
   8   3  10       63.44       45.55      4.88 o
   9   3  10       78.51       76.54      6.01 o
  10   3  10       14.04        8.79      2.66 o
  11   3  10       74.58       82.69      9.08 o
  12   3  10       14.98       -0.32     10.81 o
  13   3  10       63.06       54.52     11.58 o
  14   3  10       40.32       25.94     18.31 o
  15   3  10       12.05        9.92     11.91 o
  16   3  10       19.68       26.73     13.99 o
   0   4  10      193.02      188.97     13.50 o
   1   4  10       40.13       39.87      6.07 o
   2   4  10       32.44       32.37      5.43 o
   3   4  10      335.86      322.79     12.22 o
   4   4  10      395.74      381.62     11.07 o
   5   4  10      292.51      325.63      9.45 o
   6   4  10      136.46      136.08      7.12 o
   7   4  10       56.99       75.22      5.07 o
   8   4  10        7.30        0.80      6.10 o
   9   4  10        7.02       19.67      8.07 o
  10   4  10      397.20      519.10     27.21 o
  11   4  10       63.10       67.72     21.64 o
  12   4  10       24.84       11.00     10.13 o
  13   4  10       44.27       36.43     14.85 o
  14   4  10       14.89       22.07     12.91 o
  15   4  10        2.62       -6.80     12.17 o
   1   5  10       85.01       92.51     10.18 o
   2   5  10       96.21       99.23      8.70 o
   3   5  10      348.82      406.40     13.24 o
   4   5  10      733.66      884.72     23.89 o
   5   5  10      353.53      438.89     20.18 o
   6   5  10        7.37       22.18      5.10 o
   7   5  10       94.25      101.30      8.95 o
   8   5  10       64.81       68.41     11.68 o
   9   5  10       14.05       31.85     10.09 o
  10   5  10      104.27       99.17     15.00 o
  11   5  10        0.89        7.16      9.55 o
  12   5  10       43.94       42.18     14.21 o
  13   5  10       10.64        2.13     12.44 o
  14   5  10        2.66      -10.98     13.96 o
   0   6  10       54.94       45.79     14.72 o
   1   6  10       33.89       24.56      8.45 o
   2   6  10       12.13        9.86      6.44 o
   3   6  10        4.35        9.09      6.15 o
   4   6  10       11.90       16.47      6.38 o
   5   6  10       25.60       32.56      8.23 o
   6   6  10       31.28       36.79     11.10 o
   7   6  10       26.41       38.34     11.31 o
   8   6  10       42.44       38.35     11.85 o
   9   6  10       30.15       30.13     10.32 o
  10   6  10        0.78       13.72     10.77 o
  11   6  10        2.90       -7.20     11.15 o
   1   7  10        2.75       -1.49      6.62 o
   2   7  10       10.33       17.66      7.32 o
   3   7  10        6.01        3.02      7.69 o
   4   7  10        6.37       18.54     10.25 o
   5   7  10       14.33        8.72     10.21 o
   6   7  10       12.92        6.30     10.31 o
   7   7  10        0.38        6.60      9.42 o
   2   0  11     1510.33     1232.56     18.30 o
   4   0  11     2067.99     1802.02     28.77 o
   6   0  11       58.84       56.44      5.58 o
   8   0  11      408.40      443.97     20.61 o
  10   0  11      210.20      267.46     30.44 o
  12   0  11       57.82       79.16     11.61 o
  14   0  11      418.15      601.42     23.06 o
  16   0  11      195.56      241.78     21.57 o
  18   0  11       17.45      -31.74     21.16 o
   0   1  11     2235.37     2622.40     34.24 o
   1   1  11       88.27      105.87      4.76 o
   2   1  11     1263.78     1403.44     14.44 o
   3   1  11     2698.68     2663.85     25.17 o
   4   1  11      334.16      394.88      7.79 o
   5   1  11      149.83      156.86      5.32 o
   6   1  11       78.24       77.00      4.37 o
   7   1  11      999.84      986.45     15.12 o
   8   1  11      753.79      807.55     14.63 o
   9   1  11       23.07       20.96      5.04 o
  10   1  11       23.35       20.21      5.13 o
  11   1  11       11.05       12.80      5.34 o
  12   1  11      515.33      592.60     19.14 o
  13   1  11       45.27       29.47      6.72 o
  14   1  11       23.99       22.87      6.39 o
  15   1  11       77.34       62.65     10.03 o
  16   1  11        9.87        3.49      9.52 o
  17   1  11       15.10      -20.18     15.42 o
   1   2  11      247.84      250.92      5.63 o
   2   2  11     1646.68     1554.03     15.13 o
   3   2  11     1121.59     1159.94     13.14 o
   4   2  11      171.20      175.64      5.52 o
   5   2  11      646.48      696.60     12.58 o
   6   2  11       61.76       65.09      5.00 o
   7   2  11       81.16       72.18      5.26 o
   8   2  11       93.23       85.08      5.25 o
   9   2  11       71.50       58.43      5.17 o
  10   2  11       84.94       87.55      5.79 o
  11   2  11      310.28      347.46     11.14 o
  12   2  11       87.80       76.52      9.67 o
  13   2  11       28.45        2.01     10.88 o
  14   2  11      153.30      149.61     14.09 o
  15   2  11        2.82      -15.83     10.55 o
  16   2  11       16.41        1.15     14.40 o
  17   2  11       14.75        8.19     14.53 o
   0   3  11       61.04       50.86      7.86 o
   1   3  11      236.90      231.00      8.86 o
   2   3  11      248.68      279.38      8.97 o
   3   3  11      490.96      478.67     10.13 o
   4   3  11      395.13      434.18      8.58 o
   5   3  11       76.56       80.85      5.74 o
   6   3  11       61.46       54.22      5.34 o
   7   3  11       10.39        6.58      3.96 o
   8   3  11      143.50      149.85      8.58 o
   9   3  11       76.58       58.50      5.92 o
  10   3  11       44.41       40.25      5.25 o
  11   3  11      109.85       94.62     11.31 o
  12   3  11       24.40       23.55      9.11 o
  13   3  11       18.12       23.55     10.64 o
  14   3  11       29.87       25.83     11.28 o
  15   3  11       26.57       40.03     11.97 o
  16   3  11        0.15       -0.12      9.86 o
   1   4  11       65.44       79.97      7.65 o
   2   4  11      270.70      284.35     11.99 o
   3   4  11      317.89      314.24     12.24 o
   4   4  11       81.08       99.41      6.37 o
   5   4  11      143.61      146.46      6.57 o
   6   4  11      351.56      376.10     11.21 o
   7   4  11       64.05       57.21      4.51 o
   8   4  11       27.55       22.84      4.84 o
   9   4  11      230.37      229.87     14.50 o
  10   4  11      265.82      322.19     23.17 o
  11   4  11        4.81        5.70     10.00 o
  12   4  11        0.21       -4.66     11.16 o
  13   4  11       26.56       10.52      9.67 o
  14   4  11       21.93       11.00     10.40 o
  15   4  11        1.12       -4.56     10.63 o
   0   5  11       25.54       16.81     12.04 o
   1   5  11       13.87       16.07      7.86 o
   2   5  11       32.52       35.78      7.94 o
   3   5  11       98.96      102.11      7.52 o
   4   5  11      318.28      389.32     15.00 o
   5   5  11      175.09      211.08      9.44 o
   6   5  11       95.28      100.82      7.22 o
   7   5  11       38.30       58.85     11.33 o
   8   5  11       81.28       82.94     12.59 o
   9   5  11       62.27       43.67     11.40 o
  10   5  11       39.61       55.90     12.07 o
  11   5  11        7.11       -0.99      9.72 o
  12   5  11        7.53        0.22     10.43 o
  13   5  11       17.27       16.73     11.18 o
   1   6  11        3.52        6.10      7.65 o
   2   6  11        2.29        1.49      5.98 o
   3   6  11       33.89       14.74      6.37 o
   4   6  11        1.15       -4.61      5.45 o
   5   6  11        5.45        0.56      7.20 o
   6   6  11       74.42       95.00     13.89 o
   7   6  11        6.63        1.59      9.52 o
   8   6  11        2.07       10.89     10.22 o
   9   6  11       18.40       27.06     11.35 o
  10   6  11        6.00       -4.77     12.22 o
  11   6  11        4.82        7.60     11.87 o
   0   7  11        3.32        5.63      8.29 o
   1   7  11       13.96       19.15      7.28 o
   2   7  11        0.42        0.96      8.03 o
   3   7  11        8.73       17.11      9.06 o
   4   7  11        7.39        5.66     10.07 o
   5   7  11        4.70       -4.04      9.75 o
   6   7  11       11.69       10.86     10.89 o
   7   7  11       17.20       17.27     11.86 o
   0   0  12      382.78      375.86     12.96 o
   2   0  12      952.60     1017.63     16.57 o
   4   0  12      285.54      263.40     10.42 o
   6   0  12      182.45      225.00     11.39 o
   8   0  12      170.84      249.25     13.73 o
  10   0  12      666.89      794.61     24.53 o
  12   0  12      448.58      598.52     26.22 o
  14   0  12      259.42      310.34     29.81 o
  16   0  12      152.55      165.40     17.99 o
   1   1  12       52.67       43.44      3.02 o
   2   1  12      876.73      929.58     11.21 o
   3   1  12       13.24        9.92      2.83 o
   4   1  12       40.40       29.99      2.75 o
   5   1  12      218.23      221.61      6.89 o
   6   1  12       10.45        8.88      3.58 o
   7   1  12      149.49      139.82      6.76 o
   8   1  12       53.15       39.35      5.03 o
   9   1  12       97.38       98.18      6.68 o
  10   1  12       81.08       97.15      7.63 o
  11   1  12       54.57       62.21      7.14 o
  12   1  12       43.59       44.46      7.05 o
  13   1  12        3.26        3.59      5.98 o
  14   1  12       14.56       23.40      7.29 o
  15   1  12        8.56       -1.81      7.99 o
  16   1  12       60.08       66.39     11.31 o
  17   1  12        1.89      -16.58     12.80 o
   0   2  12      417.22      466.81     10.33 o
   1   2  12      653.70      719.89      9.52 o
   2   2  12      811.37      891.05     10.59 o
   3   2  12      453.93      445.55      7.50 o
   4   2  12      106.59      123.70      5.70 o
   5   2  12      814.03      789.61     13.93 o
   6   2  12      359.30      362.91     10.65 o
   7   2  12       79.26       55.10      5.43 o
   8   2  12      312.07      305.03     10.95 o
   9   2  12        0.88       -2.68      4.45 o
  10   2  12      657.25      799.10     17.85 o
  11   2  12       17.45       13.94      4.75 o
  12   2  12       27.50       16.82      8.39 o
  13   2  12       21.45       22.97      8.77 o
  14   2  12       94.32       83.38     13.59 o
  15   2  12       23.27       -0.89     10.57 o
  16   2  12      119.69      124.87     19.80 o
  17   2  12       23.37        8.70     15.38 o
   1   3  12        4.74        7.72      3.65 o
   2   3  12       45.21       55.59      4.76 o
   3   3  12     1024.38     1097.06     18.50 o
   4   3  12     3146.41     3477.68     36.44 o
   5   3  12      292.55      342.48     11.21 o
   6   3  12       12.88       10.06      4.60 o
   7   3  12      117.26      121.55      7.84 o
   8   3  12      114.23      112.51      7.57 o
   9   3  12       51.66       42.68      5.49 o
  10   3  12       60.83       69.99      8.45 o
  11   3  12       19.28       19.95      9.15 o
  12   3  12      117.52      104.30     12.58 o
  13   3  12        1.30      -12.82      9.25 o
  14   3  12       90.45       96.04     11.96 o
  15   3  12       22.40       35.15     11.46 o
  16   3  12       37.53       47.96     13.31 o
   0   4  12      698.29      701.56     30.49 o
   1   4  12      152.03      202.39     12.51 o
   2   4  12      111.08      109.23      8.24 o
   3   4  12       31.90       52.07      6.44 o
   4   4  12      201.75      249.79      8.13 o
   5   4  12       15.26       19.43      2.65 o
   6   4  12       91.71      102.40      8.78 o
   7   4  12       17.10       19.13      5.36 o
   8   4  12       33.47       35.88      7.94 o
   9   4  12       85.52       70.45     11.81 o
  10   4  12       11.74        2.78      9.14 o
  11   4  12       25.54       30.97     11.27 o
  12   4  12        7.99       -3.63     10.43 o
  13   4  12       12.97       -7.01      9.82 o
  14   4  12       22.28       24.36     11.23 o
  15   4  12        6.54       -3.18     13.17 o
   1   5  12       36.35       47.42      9.75 o
   2   5  12       21.98       24.17      7.72 o
   3   5  12      160.62      189.91     10.18 o
   4   5  12       96.44      104.87      7.39 o
   5   5  12       13.81       40.18      5.75 o
   6   5  12       26.16       44.96      8.04 o
   7   5  12       85.44      115.11     13.96 o
   8   5  12       17.13       24.20     10.49 o
   9   5  12       19.34       29.30     10.65 o
  10   5  12       37.20       36.76     11.49 o
  11   5  12       37.29       32.46     12.13 o
  12   5  12        3.26       -7.00      8.91 o
  13   5  12        0.58        5.73     11.73 o
   0   6  12       21.40       19.90     23.71 o
   1   6  12        3.35        3.93      7.59 o
   2   6  12        7.65        7.06      6.33 o
   3   6  12        8.10        2.78      6.04 o
   4   6  12        3.98       -0.84      7.26 o
   5   6  12       12.21       -1.95     10.37 o
   6   6  12        8.07        1.24     10.28 o
   7   6  12       16.40       21.60     11.12 o
   8   6  12       90.03      119.44     15.48 o
   9   6  12       14.32       13.78     11.13 o
  10   6  12       14.82       18.33     12.19 o
   1   7  12       25.55       24.13      9.31 o
   2   7  12       10.92       10.87      8.52 o
   3   7  12       15.39       14.01     10.42 o
   4   7  12        3.08        5.86     10.52 o
   5   7  12       12.08        7.86     10.96 o
   6   7  12        7.14        9.28     11.61 o
   2   0  13      762.57      858.28     15.27 o
   4   0  13     1547.16     1609.41     26.00 o
   6   0  13       40.38       42.68      6.68 o
   8   0  13       80.63       73.88      9.06 o
  10   0  13       66.20       58.72      9.80 o
  12   0  13      718.95      893.51     31.38 o
  14   0  13       65.75       72.87     15.67 o
  16   0  13      188.94      184.14     33.20 o
   0   1  13     1350.63     1395.19     22.19 o
   1   1  13      207.70      185.56      5.26 o
   2   1  13      113.45      135.47      4.59 o
   3   1  13       62.46       71.90      3.74 o
   4   1  13      117.14       84.58      4.16 o
   5   1  13       86.32       85.20      5.19 o
   6   1  13        1.92        0.51      3.78 o
   7   1  13      288.25      272.20      9.46 o
   8   1  13      165.94      176.75      7.95 o
   9   1  13      139.44      123.65      7.71 o
  10   1  13      199.08      203.81      9.78 o
  11   1  13       87.98       79.65      7.84 o
  12   1  13       15.77       13.02      6.18 o
  13   1  13       17.19       19.11      6.93 o
  14   1  13       84.86       97.80     15.03 o
  15   1  13       43.75       26.09     10.83 o
  16   1  13        6.35       -8.49     10.97 o
  17   1  13        9.54      -16.57     15.38 o
   1   2  13      211.91      227.32      5.59 o
   2   2  13       91.99      106.12      4.29 o
   3   2  13      128.24      155.44      6.71 o
   4   2  13      981.31     1110.97     14.09 o
   5   2  13        6.45       13.92      4.24 o
   6   2  13      178.79      192.52      8.80 o
   7   2  13      461.90      465.78     12.89 o
   8   2  13       10.57        3.64      4.83 o
   9   2  13       67.94       56.69      6.86 o
  10   2  13      369.82      353.52     13.98 o
  11   2  13       85.10       66.75      7.88 o
  12   2  13       76.02       67.53     10.85 o
  13   2  13       77.64       77.77     13.02 o
  14   2  13        5.61      -22.59     16.41 o
  15   2  13        4.37      -15.03     10.74 o
  16   2  13       26.63       22.09     15.80 o
   0   3  13      301.36      324.08     13.97 o
   1   3  13       88.38       82.63      5.93 o
   2   3  13      223.98      244.95      8.86 o
   3   3  13      643.36      697.90     12.97 o
   4   3  13        7.00       21.86      5.00 o
   5   3  13      854.11      869.48     17.07 o
   6   3  13       65.49       75.58      8.66 o
   7   3  13        1.31       11.55      5.35 o
   8   3  13      136.40      142.06      9.02 o
   9   3  13        7.98       -2.35      4.75 o
  10   3  13      228.95      293.88     26.62 o
  11   3  13      453.21      495.97     22.10 o
  12   3  13        2.07        0.22      9.82 o
  13   3  13       98.99       97.84     14.82 o
  14   3  13        4.83      -10.95     15.06 o
  15   3  13        6.22       -2.08      9.98 o
   1   4  13      449.76      506.39     16.12 o
   2   4  13      165.77      217.18     12.03 o
   3   4  13      548.10      600.79     14.91 o
   4   4  13        9.58       17.14      3.49 o
   5   4  13       87.41      108.41      3.87 o
   6   4  13        5.58        1.17      3.61 o
   7   4  13        0.18       -4.57      4.54 o
   8   4  13       27.74       10.91      9.25 o
   9   4  13       11.49        7.37      9.67 o
  10   4  13        6.47        7.24      9.46 o
  11   4  13       18.93       10.92     10.68 o
  12   4  13       13.14        4.83     11.13 o
  13   4  13        1.16      -13.85     10.22 o
  14   4  13        3.96      -14.29      9.52 o
   0   5  13      287.40      355.02     26.30 o
   1   5  13       26.35       37.76      9.06 o
   2   5  13       37.77       43.98      8.83 o
   3   5  13      300.63      292.30     12.95 o
   4   5  13       20.78       32.52      5.33 o
   5   5  13       55.92       51.10      8.63 o
   6   5  13      129.33      134.45     15.08 o
   7   5  13       10.58        9.09     10.53 o
   8   5  13        1.17       -0.34      9.47 o
   9   5  13       31.02       24.73     11.80 o
  10   5  13       10.78        6.47     10.25 o
  11   5  13       11.09        0.79     11.07 o
  12   5  13        8.47        8.07     11.74 o
   1   6  13       13.70        5.70      8.11 o
   2   6  13        0.14       -1.97      5.98 o
   3   6  13        9.63        5.65      7.83 o
   4   6  13        8.10        2.28      9.84 o
   5   6  13        6.55       -7.45      9.48 o
   6   6  13        9.53        5.57     10.40 o
   7   6  13        2.35       13.87     10.66 o
   8   6  13        9.07        8.85     10.82 o
   9   6  13        5.16       10.54     11.03 o
  10   6  13       22.90       28.46     20.12 o
   0   7  13        9.19       13.57     11.94 o
   1   7  13       22.95       29.97      9.56 o
   2   7  13       29.51       38.07     11.92 o
   3   7  13        3.25       -2.51     10.18 o
   4   7  13       13.56       12.04     11.30 o
   5   7  13        7.35        4.43     11.37 o
   0   0  14      932.69      946.34     36.97 o
   2   0  14      284.32      302.13      9.77 o
   4   0  14      438.43      456.64     12.13 o
   6   0  14      158.85      153.09     11.36 o
   8   0  14      157.39      178.66     13.14 o
  10   0  14      122.70      122.35     12.05 o
  12   0  14      313.70      414.92     23.11 o
  14   0  14      203.84      219.21     20.03 o
  16   0  14       42.55       34.07     21.08 o
   1   1  14      316.06      300.10      7.10 o
   2   1  14     1152.46     1071.81     13.67 o
   3   1  14       26.57       27.82      3.23 o
   4   1  14       16.06       15.10      3.11 o
   5   1  14       87.24      110.43      6.57 o
   6   1  14       65.50       61.89      5.43 o
   7   1  14      466.92      534.18     12.60 o
   8   1  14      610.02      665.07     14.30 o
   9   1  14       10.82       15.08      5.45 o
  10   1  14      230.08      256.05     12.37 o
  11   1  14      297.12      386.46     13.55 o
  12   1  14        9.28       -0.44      6.11 o
  13   1  14      125.62      126.59     10.14 o
  14   1  14      203.48      212.10     21.97 o
  15   1  14        4.02      -12.04      9.36 o
  16   1  14       58.85       47.45     14.52 o
   0   2  14       47.19       53.41      4.98 o
   1   2  14       67.69       57.91      3.51 o
   2   2  14       64.48       73.96      3.99 o
   3   2  14      386.38      408.05      8.43 o
   4   2  14      244.55      278.95      7.96 o
   5   2  14      291.22      292.08     10.45 o
   6   2  14       31.75       34.11      5.38 o
   7   2  14      433.79      444.71     13.29 o
   8   2  14       40.36       35.41      6.00 o
   9   2  14       30.07       16.63      6.19 o
  10   2  14       39.79       19.26      6.47 o
  11   2  14       14.48       -2.10      6.10 o
  12   2  14       24.27       15.58     12.82 o
  13   2  14       14.04       13.15     15.03 o
  14   2  14        6.77       -9.15     10.47 o
  15   2  14        7.43       -5.69     11.57 o
  16   2  14       20.63       29.05     11.76 o
   1   3  14       86.39       77.56      6.45 o
   2   3  14      146.99      155.78      7.57 o
   3   3  14      100.44       97.80      4.91 o
   4   3  14      234.39      296.21      7.96 o
   5   3  14       17.19       10.50      5.00 o
   6   3  14       34.80       31.89      5.98 o
   7   3  14       92.12       87.26      7.37 o
   8   3  14      219.26      238.25     11.76 o
   9   3  14      122.78       97.09      9.64 o
  10   3  14       53.43       47.95     10.04 o
  11   3  14       11.79        7.41      9.20 o
  12   3  14       34.04        9.71     19.68 o
  13   3  14       46.52       35.75     11.89 o
  14   3  14       13.71       -0.86     13.06 o
  15   3  14        0.79        0.15     14.74 o
   0   4  14      137.82      177.41     27.20 o
   1   4  14      795.62      936.89     20.56 o
   2   4  14      972.90     1147.29     25.40 o
   3   4  14      108.06      150.82     11.88 o
   4   4  14      539.20      626.25     13.56 o
   5   4  14      308.43      343.35     13.13 o
   6   4  14       14.96        4.29      4.70 o
   7   4  14       68.29       77.17     12.22 o
   8   4  14        9.33        4.64      9.68 o
   9   4  14       12.35        1.84      9.42 o
  10   4  14       17.15       13.83     10.32 o
  11   4  14       17.93        8.74     10.64 o
  12   4  14        5.26      -11.29     11.80 o
  13   4  14        6.73      -11.05     12.56 o
  14   4  14        5.69       -8.21     12.77 o
   1   5  14       45.02       62.41     10.48 o
   2   5  14       10.16       27.69      8.09 o
   3   5  14       13.83       11.12      5.32 o
   4   5  14      116.10       97.12     10.29 o
   5   5  14       54.08       33.57     11.08 o
   6   5  14       13.87       22.89     10.82 o
   7   5  14        3.93       -9.11      9.38 o
   8   5  14        2.36       -0.77     10.01 o
   9   5  14       13.15       10.87     10.24 o
  10   5  14       12.40       10.35     11.06 o
  11   5  14        6.48        3.98     10.75 o
  12   5  14       10.01       -7.64     12.01 o
   0   6  14       60.17       68.03     16.74 o
   1   6  14        4.29       19.02      8.58 o
   2   6  14        1.29       -3.80      7.58 o
   3   6  14        0.75       -7.82      7.30 o
   4   6  14        5.33        8.31     10.38 o
   5   6  14        2.13        3.49     10.03 o
   6   6  14       16.97        8.03     10.30 o
   7   6  14        2.36        0.49     10.78 o
   8   6  14        1.26       -1.90     10.90 o
   9   6  14        2.48        8.48     11.91 o
   1   7  14        3.90        5.67      9.11 o
   2   7  14       10.22       24.01     11.76 o
   3   7  14       25.30       18.92     11.98 o
   4   7  14        7.12       -1.46     21.16 o
   2   0  15      135.06      152.20      8.16 o
   4   0  15     2160.53     2274.84     38.28 o
   6   0  15     1422.36     1547.48     34.80 o
   8   0  15       45.98       40.55      8.63 o
  10   0  15      665.84      816.95     30.44 o
  12   0  15        3.12        8.42      9.94 o
  14   0  15       12.07       -1.29     12.94 o
  16   0  15       39.50        8.59     20.85 o
   0   1  15      213.06      243.32     10.57 o
   1   1  15      224.67      202.42      6.56 o
   2   1  15      260.48      288.52      7.68 o
   3   1  15      332.29      341.14      8.62 o
   4   1  15      535.96      616.47     12.18 o
   5   1  15       26.91       24.38      4.67 o
   6   1  15      113.86      110.96      6.64 o
   7   1  15      701.01      744.85     16.03 o
   8   1  15       18.90       29.81      5.61 o
   9   1  15      202.64      232.00     10.72 o
  10   1  15      707.76      807.43     18.69 o
  11   1  15       33.00       38.28      7.28 o
  12   1  15       10.04        7.19      6.59 o
  13   1  15       56.99       48.14      9.98 o
  14   1  15       88.66       70.49     12.09 o
  15   1  15       14.48      -13.83     11.67 o
  16   1  15       30.35       -5.63     16.88 o
   1   2  15       11.96        8.34      2.55 o
   2   2  15       35.64       22.42      3.23 o
   3   2  15      446.00      454.78      9.11 o
   4   2  15       25.39       22.53      3.61 o
   5   2  15      372.97      399.16     11.75 o
   6   2  15      131.12       93.10      7.17 o
   7   2  15       41.50       40.31      6.13 o
   8   2  15       57.20       54.91      8.76 o
   9   2  15       25.26       25.68      7.20 o
  10   2  15        1.65       -8.91      5.94 o
  11   2  15       21.18       15.53      7.26 o
  12   2  15       13.89      -12.65     10.46 o
  13   2  15        1.19      -11.55      9.91 o
  14   2  15       22.55       10.54     13.39 o
  15   2  15       11.74       21.07     13.94 o
   0   3  15      363.54      391.28     18.10 o
   1   3  15       21.82       17.81      5.14 o
   2   3  15       13.09       13.27      4.68 o
   3   3  15      340.81      333.76      8.64 o
   4   3  15        1.57       10.25      2.70 o
   5   3  15      178.61      181.92      8.44 o
   6   3  15       96.48      100.17      8.36 o
   7   3  15       82.99       67.52     10.02 o
   8   3  15      233.71      213.31     11.22 o
   9   3  15       52.08       41.38      8.28 o
  10   3  15       74.49       68.09     11.35 o
  11   3  15       20.20       21.78     11.12 o
  12   3  15       75.92       44.63     17.72 o
  13   3  15       47.34       43.07     16.96 o
  14   3  15        9.40       -9.16     11.49 o
  15   3  15       51.60       24.08     31.37 o
   1   4  15       20.61       35.57      6.47 o
   2   4  15       93.58      130.66      9.08 o
   3   4  15      177.07      221.27     19.06 o
   4   4  15      527.15      656.19     16.22 o
   5   4  15       77.99       76.84      7.74 o
   6   4  15       61.04       67.57      9.82 o
   7   4  15        7.53        1.53      9.16 o
   8   4  15       14.30       11.46     10.01 o
   9   4  15        3.85       -9.16      9.32 o
  10   4  15        3.51        1.64     10.19 o
  11   4  15        0.49      -12.89     10.15 o
  12   4  15        0.84      -11.81     10.91 o
  13   4  15        0.17      -15.57     10.38 o
   0   5  15       44.90       56.59     14.90 o
   1   5  15      201.17      210.18     13.86 o
   2   5  15      125.96      134.04     11.70 o
   3   5  15       17.53       24.05      8.37 o
   4   5  15        9.12       17.61      7.77 o
   5   5  15       74.07       67.53     12.53 o
   6   5  15        6.79       14.12     10.84 o
   7   5  15       15.19       27.72     11.63 o
   8   5  15       53.88       44.57     12.61 o
   9   5  15        2.87        1.54     10.60 o
  10   5  15        3.47        2.12     10.83 o
  11   5  15        6.53       -0.32     11.76 o
   1   6  15       13.02       17.90      8.84 o
   2   6  15       19.65       14.43      8.56 o
   3   6  15        9.05       13.94     10.40 o
   4   6  15        2.33        6.71     10.61 o
   5   6  15        8.86       13.45     10.71 o
   6   6  15        2.29       -1.84      9.86 o
   7   6  15       17.16       20.60     11.90 o
   8   6  15        0.26       -5.90     11.12 o
   0   7  15       40.36       45.03     16.41 o
   1   7  15       19.45       21.60     17.88 o
   0   0  16        2.02        5.65      6.74 o
   2   0  16      116.07      121.23      7.82 o
   4   0  16       68.27       62.36      6.61 o
   6   0  16      569.14      627.15     22.16 o
   8   0  16     1341.70     1476.31     36.08 o
  10   0  16      521.05      555.09     23.13 o
  12   0  16      111.05      108.65     14.31 o
  14   0  16       78.12       48.65     20.37 o
  16   0  16       14.03      -29.13     19.42 o
   1   1  16      269.46      255.56      7.87 o
   2   1  16      300.16      311.28      8.91 o
   3   1  16      579.56      641.02     12.41 o
   4   1  16        6.89       13.29      3.87 o
   5   1  16       20.79       21.73      5.38 o
   6   1  16      150.25      133.56      7.81 o
   7   1  16     1395.67     1561.45     24.73 o
   8   1  16       90.62      102.29      8.29 o
   9   1  16      107.30      100.46      8.39 o
  10   1  16      394.78      416.81     15.39 o
  11   1  16       28.06       31.30      7.38 o
  12   1  16       11.00        2.95      6.73 o
  13   1  16        9.58      -11.21      8.00 o
  14   1  16        4.13       -3.35     11.56 o
  15   1  16        4.81      -14.88      9.92 o
   0   2  16      131.12      133.04      7.78 o
   1   2  16       63.84       57.29      3.78 o
   2   2  16        6.55       -2.31      2.81 o
   3   2  16       57.43       63.28      4.35 o
   4   2  16      173.69      184.46      7.21 o
   5   2  16       39.93       44.66      5.67 o
   6   2  16      180.79      153.18      8.58 o
   7   2  16       22.76       14.06      6.32 o
   8   2  16      103.35      104.42      8.13 o
   9   2  16      110.75      104.57      9.89 o
  10   2  16       11.94       -4.22      6.74 o
  11   2  16      144.56      150.75     17.03 o
  12   2  16       50.26       29.16     14.96 o
  13   2  16       11.27       -5.62     12.43 o
  14   2  16        8.56       14.68     12.53 o
  15   2  16        6.86       -3.40     12.98 o
   1   3  16      120.16      106.17      7.83 o
   2   3  16       16.18       15.95      5.11 o
   3   3  16       87.11       69.79      4.71 o
   4   3  16       65.56       66.82      4.51 o
   5   3  16      131.64      131.44      8.55 o
   6   3  16      125.71      104.00      8.62 o
   7   3  16       43.54       30.94      6.41 o
   8   3  16        1.74      -10.47      7.68 o
   9   3  16       18.12       -2.00     11.44 o
  10   3  16       38.11       30.03     11.10 o
  11   3  16       47.43       28.55     13.78 o
  12   3  16        2.63      -15.17     10.11 o
  13   3  16       51.58       23.91     19.21 o
  14   3  16       11.33       19.95     14.14 o
   0   4  16       81.18      115.05     17.13 o
   1   4  16       75.81       47.71      7.17 o
   2   4  16      105.41      106.35     10.41 o
   3   4  16       16.17       19.19      7.49 o
   4   4  16       32.80       44.35      8.34 o
   5   4  16       22.75       33.33      7.63 o
   6   4  16       22.17       30.13     10.75 o
   7   4  16       74.05       92.62     13.22 o
   8   4  16      110.02      116.40     14.48 o
   9   4  16       13.36       14.32     10.81 o
  10   4  16       16.78       14.25     10.97 o
  11   4  16        8.88       -7.23     10.34 o
  12   4  16        0.76      -15.62     11.12 o
  13   4  16        3.49      -13.31     17.00 o
   1   5  16       76.74       78.96     10.72 o
   2   5  16       15.40       31.89      8.77 o
   3   5  16       26.49       35.19      8.84 o
   4   5  16      103.80      104.56     14.13 o
   5   5  16       22.36       33.59     11.16 o
   6   5  16       24.00       17.00     11.05 o
   7   5  16       32.97       26.69     11.42 o
   8   5  16        8.75        8.07     10.38 o
   9   5  16       11.69        7.53     11.12 o
  10   5  16        8.31        4.15     11.54 o
   0   6  16        3.76       -9.34     11.71 o
   1   6  16        5.17        5.49      8.29 o
   2   6  16       37.00       38.96     12.16 o
   3   6  16       22.12       24.25     11.22 o
   4   6  16       30.56       38.17     12.34 o
   5   6  16        2.55        4.68     10.53 o
   6   6  16        6.15       -0.22     10.42 o
   7   6  16        4.39        5.61     11.59 o
   2   0  17       70.51       69.95      7.30 o
   4   0  17       36.97       26.14      6.04 o
   6   0  17       85.38       90.09     10.55 o
   8   0  17      234.75      304.39     25.59 o
  10   0  17      359.97      470.33     22.33 o
  12   0  17       59.43       40.25     11.81 o
  14   0  17       50.56       35.40     28.46 o
   0   1  17      845.19      825.53     19.95 o
   1   1  17      275.78      260.08      8.47 o
   2   1  17       30.20       23.79      3.84 o
   3   1  17      682.86      766.31     14.88 o
   4   1  17        6.27        8.84      4.09 o
   5   1  17       85.20       57.33      6.65 o
   6   1  17      962.06     1008.06     20.53 o
   7   1  17      665.91      760.93     18.11 o
   8   1  17       92.83      101.25      8.48 o
   9   1  17      118.71      140.17      9.70 o
  10   1  17       41.03       38.32      7.48 o
  11   1  17       21.16       13.45      7.94 o
  12   1  17       10.98        3.02      7.03 o
  13   1  17        2.11      -18.10     12.06 o
  14   1  17       14.62       -7.42     10.63 o
  15   1  17        1.34      -20.88     13.92 o
   1   2  17      174.27      174.92      6.67 o
   2   2  17       13.09       13.07      3.42 o
   3   2  17      103.69       94.26      5.51 o
   4   2  17       58.54       60.07      5.06 o
   5   2  17      106.78      112.19      7.85 o
   6   2  17       34.67       33.98      6.36 o
   7   2  17      251.88      203.13     11.02 o
   8   2  17       52.46       37.80      7.31 o
   9   2  17       12.01        3.88      7.25 o
  10   2  17       29.72       13.69      7.79 o
  11   2  17       36.27       28.86     13.01 o
  12   2  17       99.73       95.34     14.62 o
  13   2  17        2.28       -9.18     11.90 o
  14   2  17       34.71        9.36     19.62 o
   0   3  17      259.07      218.62     20.75 o
   1   3  17      110.90      101.96      9.00 o
   2   3  17       46.87       32.80      5.60 o
   3   3  17       14.46        5.41      4.50 o
   4   3  17      103.08      108.79      5.60 o
   5   3  17       25.11       16.73      6.37 o
   6   3  17       11.40        1.34      8.34 o
   7   3  17       80.21       70.89     10.02 o
   8   3  17        9.38       -7.50      9.51 o
   9   3  17       46.66       48.28     15.53 o
  10   3  17        0.85        5.00     10.34 o
  11   3  17       10.60        5.19     11.16 o
  12   3  17       13.86        7.19     11.25 o
  13   3  17        3.00        5.98     15.69 o
   1   4  17       68.78       66.82      9.65 o
   2   4  17       81.26       98.17     10.59 o
   3   4  17      188.33      213.37     14.76 o
   4   4  17      117.88      126.14     11.15 o
   5   4  17      106.42      128.98     14.92 o
   6   4  17       71.36      115.50     14.41 o
   7   4  17       62.01       66.99     13.11 o
   8   4  17       35.40       59.00     13.15 o
   9   4  17       25.35       13.63     10.50 o
  10   4  17        2.68      -11.25     10.10 o
  11   4  17        3.19      -12.17     12.32 o
  12   4  17        0.23      -17.06     11.37 o
   0   5  17        4.02       13.95     13.15 o
   1   5  17       23.87       28.80      8.98 o
   2   5  17       86.70       85.19     10.75 o
   3   5  17        9.82       10.76     10.41 o
   4   5  17       38.25       46.25     12.21 o
   5   5  17       32.30       45.59     12.12 o
   6   5  17       19.00       19.79     11.60 o
   7   5  17        3.48       10.05     10.46 o
   8   5  17        7.50       17.88     11.56 o
   9   5  17        0.41       -3.01     11.28 o
  10   5  17        4.42        5.59     12.48 o
   1   6  17       10.92        8.99      8.65 o
   2   6  17        4.58        8.15     10.07 o
   3   6  17        4.67       13.64     10.80 o
   4   6  17        3.54        7.24     10.48 o
   5   6  17        5.87        3.79     11.21 o
   6   6  17       14.95        5.18     11.21 o
   0   0  18      249.85      299.75     21.04 o
   2   0  18        8.35       11.42      5.96 o
   4   0  18      302.17      317.84     14.07 o
   6   0  18      233.17      216.94     15.32 o
   8   0  18      158.31      239.41     18.43 o
  10   0  18      187.81      158.32     14.66 o
  12   0  18        3.54      -23.08     17.80 o
  14   0  18       14.48      -23.40     15.60 o
   1   1  18        8.35       14.38      4.16 o
   2   1  18       99.63      108.72      6.52 o
   3   1  18      289.26      290.92     11.01 o
   4   1  18       55.40       51.73      5.65 o
   5   1  18       22.49       28.65      6.77 o
   6   1  18     1005.71     1081.83     21.84 o
   7   1  18        7.16        7.34      5.95 o
   8   1  18       55.91       55.74      7.78 o
   9   1  18       21.10       19.12      6.78 o
  10   1  18        3.85       -5.54      6.46 o
  11   1  18       13.64        7.73      6.95 o
  12   1  18       18.95      -12.05      8.03 o
  13   1  18        4.13      -12.71      9.47 o
  14   1  18        6.77       -7.25     10.74 o
   0   2  18      110.14      143.21      9.18 o
   1   2  18       84.08       97.46      5.46 o
   2   2  18      383.09      367.20      9.95 o
   3   2  18      146.74      134.79      8.53 o
   4   2  18       81.41       85.33      5.95 o
   5   2  18       29.94       25.60      6.02 o
   6   2  18       24.22       13.42      6.15 o
   7   2  18       91.85       65.00      7.95 o
   8   2  18       50.27       36.27      8.24 o
   9   2  18        0.71      -11.75      7.83 o
  10   2  18       26.79        6.19      7.96 o
  11   2  18       20.75       -6.95      9.39 o
  12   2  18       71.64       66.67     15.81 o
  13   2  18        0.41      -10.41     10.69 o
  14   2  18        7.07      -20.88     13.92 o
   1   3  18      145.66      132.78      8.68 o
   2   3  18       37.84       24.50      6.05 o
   3   3  18      161.85      178.22     11.43 o
   4   3  18       85.28      108.19     12.21 o
   5   3  18       35.22       16.56      8.63 o
   6   3  18       32.92       19.02      7.49 o
   7   3  18      128.18      128.68     13.77 o
   8   3  18        3.33        3.18      9.45 o
   9   3  18       28.46       32.04     11.47 o
  10   3  18      131.57      148.07     16.78 o
  11   3  18        3.12      -11.81     10.71 o
  12   3  18       10.19        8.78     14.00 o
  13   3  18       12.88        1.03     14.87 o
   0   4  18       82.88      107.82     17.81 o
   1   4  18      128.07      123.83     11.71 o
   2   4  18       77.79       95.90     11.07 o
   3   4  18      203.64      205.76     13.96 o
   4   4  18        4.13       13.76      9.84 o
   5   4  18      127.67      169.70     16.52 o
   6   4  18      209.32      308.82     21.56 o
   7   4  18        1.58        4.18     10.54 o
   8   4  18       14.55        7.79     11.10 o
   9   4  18       43.81       34.30     12.45 o
  10   4  18       10.61        7.62     11.76 o
  11   4  18       17.38        8.92     13.04 o
   1   5  18        4.82       16.20      8.56 o
   2   5  18       35.34       44.37      9.46 o
   3   5  18       41.15       49.23     12.59 o
   4   5  18        2.62        4.27     10.19 o
   5   5  18       27.83       25.82     11.44 o
   6   5  18        2.27        4.37     11.27 o
   7   5  18       13.03       16.22     11.65 o
   8   5  18        6.65        7.25     11.91 o
   9   5  18        8.74       11.08     13.02 o
   0   6  18       27.77       37.38     13.79 o
   1   6  18        5.03       14.45     11.06 o
   2   6  18        6.53        5.16     10.83 o
   3   6  18       11.97       15.24     11.27 o
   4   6  18        5.38        6.70     11.20 o
   5   6  18        6.64       -8.73     14.70 o
   2   0  19      445.41      495.79     19.09 o
   4   0  19       25.30       33.45      6.69 o
   6   0  19      829.16      893.92     28.68 o
   8   0  19      233.13      264.43     18.09 o
  10   0  19       17.64        4.72     13.37 o
  12   0  19        1.26      -15.80     10.53 o
  14   0  19       14.77      -26.79     17.86 o
   0   1  19      193.66      201.95     11.51 o
   1   1  19       21.71       21.90      4.72 o
   2   1  19      298.90      329.94     11.79 o
   3   1  19      269.34      260.16     10.50 o
   4   1  19       66.64       75.39      6.57 o
   5   1  19       94.68       85.86      8.12 o
   6   1  19      138.28      125.58      9.52 o
   7   1  19       10.68        2.57      6.20 o
   8   1  19      216.89      236.54     11.91 o
   9   1  19       61.63       55.50      8.08 o
  10   1  19        9.18       -4.76      6.65 o
  11   1  19       26.05       17.60      7.85 o
  12   1  19       20.47        2.59      9.16 o
  13   1  19        3.62      -15.04     10.02 o
  14   1  19       21.45      -17.06     11.37 o
   1   2  19       88.00       93.06      5.39 o
   2   2  19       96.52       83.38      6.19 o
   3   2  19       90.65       77.05      5.90 o
   4   2  19      162.43      124.31      8.31 o
   5   2  19      123.93      109.76      8.17 o
   6   2  19       25.16       16.27      7.03 o
   7   2  19       52.28       34.98      7.95 o
   8   2  19        7.50       -9.93      6.62 o
   9   2  19       21.57        4.80      9.84 o
  10   2  19       24.55        9.29     11.37 o
  11   2  19        7.87        9.64     11.33 o
  12   2  19       19.52       14.16     12.05 o
  13   2  19        1.12      -18.21     15.17 o
   0   3  19       12.57       -5.85      8.53 o
   1   3  19      204.25      206.46     13.62 o
   2   3  19       25.45       23.83      8.79 o
   3   3  19       23.67       11.21      7.19 o
   4   3  19       22.48       21.00      9.29 o
   5   3  19        8.32      -12.40      8.26 o
   6   3  19       11.82        1.77     10.06 o
   7   3  19       71.31       67.74     10.99 o
   8   3  19       44.14       58.57     12.83 o
   9   3  19       83.50       97.15     15.08 o
  10   3  19       12.78       10.80     11.86 o
  11   3  19       46.23       40.39     13.70 o
  12   3  19        1.90      -18.03     12.02 o
   1   4  19       72.11       70.63     10.30 o
   2   4  19       40.82       46.57      9.74 o
   3   4  19      102.95       77.91     10.73 o
   4   4  19       16.29       12.52     10.01 o
   5   4  19       54.91       67.39     13.06 o
   6   4  19        3.83        8.91     10.81 o
   7   4  19       39.09       44.17     13.16 o
   8   4  19       18.05        5.11     11.39 o
   9   4  19        7.77        6.81     11.01 o
  10   4  19        4.38      -13.54     11.19 o
   0   5  19       23.42       28.38     14.31 o
   1   5  19       12.31        7.07      8.39 o
   2   5  19       14.94       16.30     10.92 o
   3   5  19       16.70       15.18     10.43 o
   4   5  19        1.50        0.11     10.55 o
   5   5  19       18.81       12.43     11.45 o
   6   5  19       13.36       -5.78     10.82 o
   7   5  19        2.41       -9.89     11.35 o
   8   5  19        1.50        6.88     12.63 o
   1   6  19       15.55       18.45     11.85 o
   2   6  19       12.80       21.47     12.51 o
   0   0  20     1166.50     1335.25     48.75 o
   2   0  20       51.54       57.95      8.87 o
   4   0  20      221.84      298.52     14.58 o
   6   0  20     1285.59     1544.99     39.52 o
   8   0  20      133.97      149.37     14.75 o
  10   0  20       12.79       -5.73     17.06 o
  12   0  20        1.38      -19.48     12.99 o
   1   1  20      184.69      194.92      9.77 o
   2   1  20      128.77      133.41      8.28 o
   3   1  20      108.85       93.73      7.16 o
   4   1  20       88.65       74.25      8.40 o
   5   1  20      121.53      102.31      9.09 o
   6   1  20       71.76       72.70      8.58 o
   7   1  20       34.91       35.27      7.63 o
   8   1  20       53.54       57.37      8.68 o
   9   1  20        4.61       -8.37      6.62 o
  10   1  20        9.28       -9.59      6.39 o
  11   1  20       15.39       -6.85      8.58 o
  12   1  20       17.16      -13.16      8.78 o
  13   1  20        1.41      -20.26     13.51 o
   0   2  20       39.71       37.46      6.54 o
   1   2  20      138.48      150.30      7.42 o
   2   2  20      206.84      223.41      9.34 o
   3   2  20       12.61        4.65      6.37 o
   4   2  20       56.81       37.45      7.19 o
   5   2  20       48.14       47.55      7.81 o
   6   2  20       49.80       55.07      8.37 o
   7   2  20      225.03      253.86     14.44 o
   8   2  20        5.61       -4.25      7.33 o
   9   2  20        3.15      -10.90      7.27 o
  10   2  20       70.79       60.29     12.10 o
  11   2  20        4.07      -10.87     10.53 o
  12   2  20       12.28       -0.17     16.22 o
   1   3  20      110.66      117.10     10.59 o
   2   3  20       16.51       18.64      8.13 o
   3   3  20       29.82       14.59      7.48 o
   4   3  20        4.53       -3.16      9.58 o
   5   3  20       16.10       -0.60      9.08 o
   6   3  20       89.48       64.54     11.44 o
   7   3  20       11.48       -9.42      8.57 o
   8   3  20       28.99       32.24     12.46 o
   9   3  20        4.16      -11.91     10.33 o
  10   3  20        2.09       -9.14     10.87 o
  11   3  20       27.83       24.06     13.74 o
   0   4  20      177.79      165.21     21.52 o
   1   4  20       18.62       12.27      8.33 o
   2   4  20       23.35       20.05      8.87 o
   3   4  20       35.46       37.78     11.83 o
   4   4  20       15.55       19.93     11.02 o
   5   4  20       13.63       26.66     12.11 o
   6   4  20        6.35       13.76     11.12 o
   7   4  20       71.83       55.01     13.18 o
   8   4  20        3.15       -5.74     10.86 o
   9   4  20        5.96       -3.22     11.58 o
   1   5  20       12.63       10.83     10.72 o
   2   5  20        0.83       -3.88     10.13 o
   3   5  20        9.25        0.62     10.32 o
   4   5  20        8.04        6.74     11.68 o
   5   5  20        2.78       -7.19     10.76 o
   6   5  20       32.91       53.70     14.59 o
   7   5  20        1.49      -16.05     24.08 o
   2   0  21       39.29       51.17     11.79 o
   4   0  21       66.36       61.89     10.86 o
   6   0  21      172.32      194.41     15.77 o
   8   0  21       16.40        0.22      9.61 o
  10   0  21       20.72       13.62     10.72 o
  12   0  21       15.78       -7.82     16.85 o
   0   1  21      456.06      548.55     25.65 o
   1   1  21      138.91      141.57      8.06 o
   2   1  21      505.71      619.16     16.50 o
   3   1  21       15.56        5.25      6.45 o
   4   1  21        6.95       -8.51      5.91 o
   5   1  21       65.58       77.04      9.03 o
   6   1  21       64.80       67.49      8.65 o
   7   1  21       17.44        6.78      7.15 o
   8   1  21        6.11       -9.71      6.47 o
   9   1  21        5.82      -11.05      7.37 o
  10   1  21       14.66        1.27      7.82 o
  11   1  21       36.02        6.49      9.63 o
  12   1  21        4.65      -19.95     13.30 o
   1   2  21      145.78      141.85      8.16 o
   2   2  21      144.16      144.37      8.73 o
   3   2  21      178.44      153.99     10.16 o
   4   2  21       84.78       59.29      8.04 o
   5   2  21       97.70       97.89      9.53 o
   6   2  21       53.02       51.46      8.37 o
   7   2  21       98.27      113.73     12.59 o
   8   2  21       47.74       51.89     11.51 o
   9   2  21       20.90        0.33     11.41 o
  10   2  21       20.16       14.33     12.31 o
  11   2  21       22.83       -3.99     14.64 o
  12   2  21        1.11      -21.42     19.37 o
   0   3  21        1.52      -11.00     12.40 o
   1   3  21       46.15       35.58      9.54 o
   2   3  21       12.08        0.14      7.60 o
   3   3  21       34.74       30.17      8.59 o
   4   3  21       23.22       10.88      9.87 o
   5   3  21       13.97        0.88     12.14 o
   6   3  21       12.69        2.22     11.31 o
   7   3  21        6.44        0.49     10.66 o
   8   3  21        8.00       -3.31     10.66 o
   9   3  21        8.82       -7.45     11.55 o
  10   3  21        7.56       -4.21     14.53 o
   1   4  21        5.33       -1.20      8.46 o
   2   4  21        4.12        6.08     10.52 o
   3   4  21        9.75        3.79     10.70 o
   4   4  21        5.25       10.70     11.16 o
   5   4  21        4.35       -7.48     11.10 o
   6   4  21        4.87        0.46     11.55 o
   7   4  21       22.73       11.76     12.55 o
   8   4  21        0.70       -9.38     12.22 o
   0   5  21        2.25        6.76     19.70 o
   1   5  21       20.26       23.54     11.56 o
   2   5  21       17.15       27.54     11.87 o
   3   5  21        8.61        1.66     11.27 o
   4   5  21        4.80        2.71     11.87 o
   5   5  21        6.23       -0.82     12.03 o
   0   0  22      414.13      454.49     30.54 o
   2   0  22      168.81      185.78     17.54 o
   4   0  22       14.47        6.47     17.22 o
   6   0  22       17.68        6.87      9.41 o
   8   0  22      250.19      272.32     25.32 o
  10   0  22       32.97       21.87     16.32 o
  12   0  22       44.50        1.96     16.12 o
   1   1  22       85.03       81.18      8.05 o
   2   1  22       26.15       45.75      7.60 o
   3   1  22        3.10       -0.20      6.07 o
   4   1  22       24.40       30.78      7.69 o
   5   1  22      171.12      202.75     12.29 o
   6   1  22       44.18       45.70      8.19 o
   7   1  22       14.12        1.19      7.25 o
   8   1  22        0.43      -10.00      6.66 o
   9   1  22       15.50       12.32      8.57 o
  10   1  22        2.12      -11.75      7.83 o
  11   1  22        0.20      -13.13      8.75 o
   0   2  22     1382.84     1667.61     47.51 o
   1   2  22       29.64       41.25      8.45 o
   2   2  22       58.27       57.20     10.11 o
   3   2  22       25.43       13.51      8.94 o
   4   2  22       27.11       20.21      9.08 o
   5   2  22       11.56       -5.00      8.30 o
   6   2  22       31.90       26.48     13.13 o
   7   2  22       24.29       10.22     11.02 o
   8   2  22       63.16       42.54     13.16 o
   9   2  22        6.99      -11.75     11.22 o
  10   2  22        4.09      -16.11     10.74 o
  11   2  22        2.69      -17.84     13.89 o
   1   3  22       16.05       -4.29      7.73 o
   2   3  22        2.01      -11.99      7.99 o
   3   3  22        2.64      -13.06      8.70 o
   4   3  22       13.32        8.95     10.74 o
   5   3  22        7.52       -3.65     10.01 o
   6   3  22       12.40        9.79     14.34 o
   7   3  22        2.13        0.81     10.72 o
   8   3  22        1.45      -15.91     10.60 o
   9   3  22       15.54       -2.48     11.75 o
   0   4  22        6.40       -0.60     14.59 o
   1   4  22        7.31       -1.55      8.79 o
   2   4  22        2.92       -2.53     10.07 o
   3   4  22        1.85       12.55     11.10 o
   4   4  22        3.17       -9.73     11.06 o
   5   4  22        0.16      -15.57     10.38 o
   6   4  22        0.86       -6.01     11.07 o
   7   4  22       10.33       -7.70     12.18 o
   1   5  22        9.55        2.52     11.91 o
   2   5  22        1.58       -4.83     11.54 o
   2   0  23       51.08       53.02     12.32 o
   4   0  23       26.13       24.61     11.92 o
   6   0  23        9.08        1.24      9.95 o
   8   0  23      153.26      162.01     20.33 o
  10   0  23        5.29       -4.47     10.99 o
   0   1  23        6.91        8.79      7.74 o
   1   1  23       36.35       23.20      7.33 o
   2   1  23        6.58        4.18      6.37 o
   3   1  23       34.76       19.39      7.49 o
   4   1  23       88.93       78.73      9.52 o
   5   1  23       75.36       87.53      9.69 o
   6   1  23      133.86      154.31     11.83 o
   7   1  23       55.92       51.96      9.47 o
   8   1  23        7.39       -9.78      7.62 o
   9   1  23        8.76      -11.47      7.64 o
  10   1  23        7.88      -20.03     16.11 o
   1   2  23       33.37       34.93      9.51 o
   2   2  23        0.86       -1.89      7.86 o
   3   2  23       87.66       74.19     10.94 o
   4   2  23       22.74       15.40      9.58 o
   5   2  23        7.57       -4.18      9.11 o
   6   2  23      145.29      136.47     13.52 o
   7   2  23       32.16        7.81      9.66 o
   8   2  23       19.05       13.03     12.19 o
   9   2  23       25.44        0.88     17.27 o
  10   2  23        1.06      -22.59     18.05 o
   0   3  23       84.02       87.40     23.17 o
   1   3  23        7.20      -16.38     10.92 o
   2   3  23        5.25       -7.03      8.48 o
   3   3  23        1.39      -13.16      8.91 o
   4   3  23        3.04      -10.23      9.75 o
   5   3  23        6.13        0.40     10.21 o
   6   3  23       17.18       13.69     12.55 o
   7   3  23        9.92       -1.84     11.25 o
   8   3  23        0.80      -18.02     14.60 o
   1   4  23        6.76       -2.43     10.69 o
   2   4  23        2.33        1.80     11.13 o
   3   4  23        0.69        3.07     11.16 o
   4   4  23        0.01       -6.31     11.49 o
   5   4  23        0.75      -11.47     11.16 o
   6   4  23       22.27       22.62     28.46 o
   0   0  24       14.13        2.57     11.60 o
   2   0  24       47.49       63.15     13.26 o
   4   0  24        2.86       -5.02     10.14 o
   6   0  24       19.99       24.73     12.57 o
   8   0  24       50.99       60.57     13.09 o
  10   0  24        1.34      -16.33     10.89 o
   1   1  24        7.64       -5.97      5.48 o
   2   1  24       11.30       11.49      6.13 o
   3   1  24       17.21        4.21     10.41 o
   4   1  24       49.92       47.85      9.10 o
   5   1  24       35.83       32.77      9.82 o
   6   1  24       78.73      101.88     12.39 o
   7   1  24       13.17      -11.75      9.03 o
   8   1  24        4.38      -15.91     10.60 o
   9   1  24       22.18        5.65     10.41 o
   0   2  24        6.28        1.54     13.05 o
   1   2  24       33.38       32.57      9.80 o
   2   2  24       18.67       10.14     10.97 o
   3   2  24        2.75      -13.43      9.25 o
   4   2  24        5.48       -8.68     12.45 o
   5   2  24        9.86      -15.64     13.21 o
   6   2  24        2.50      -14.44      9.63 o
   7   2  24      101.99       81.53     12.69 o
   8   2  24        0.68      -17.53     18.22 o
   1   3  24        7.43      -14.45     11.47 o
   2   3  24        4.07       -6.53     10.49 o
   3   3  24       16.59        1.93     10.71 o
   4   3  24        1.93      -13.91     12.11 o
   5   3  24        0.96       -6.34     12.74 o
   6   3  24       18.79       21.46     12.69 o
   7   3  24       12.11       -3.18     12.55 o
   0   4  24        3.21        6.01     30.64 o
   1   4  24        0.61      -16.12     11.05 o
   2   4  24       33.36       27.40     12.91 o
   3   4  24        7.74        1.83     12.62 o
   2   0  25       17.18        4.81     13.86 o
   4   0  25      265.10      348.46     25.84 o
   6   0  25      102.72      144.25     19.17 o
   8   0  25       41.00       17.19     12.04 o
   0   1  25      162.63      140.38     18.65 o
   1   1  25       13.70       -1.22      8.15 o
   2   1  25        4.77      -12.92      9.53 o
   3   1  25       22.74       -7.21     12.05 o
   4   1  25        1.04       -3.79      8.89 o
   5   1  25        4.11      -12.72      9.82 o
   6   1  25       14.89        4.68      9.85 o
   7   1  25       52.90       32.39     11.38 o
   8   1  25        4.17      -20.01     13.81 o
   1   2  25        4.14      -11.18     15.04 o
   2   2  25        3.54      -17.21     11.47 o
   3   2  25        0.27      -10.21      9.93 o
   4   2  25      122.00      136.41     14.20 o
   5   2  25       21.96        8.46     10.59 o
   6   2  25       11.65      -11.72     10.07 o
   7   2  25        2.31      -16.05     10.70 o
   0   3  25       25.77       17.02     13.04 o
   1   3  25       25.81       24.18     12.10 o
   2   3  25        8.17        6.75     16.90 o
   3   3  25        1.68      -12.39     11.19 o
   4   3  25        3.58      -11.13     13.06 o
   5   3  25        0.98      -16.13     16.74 o
   0   0  26       57.84       89.75     18.21 o
   2   0  26       21.62       15.88      9.90 o
   4   0  26       14.96       10.67     17.31 o
   6   0  26      151.22      161.94     20.50 o
   1   1  26        2.21      -12.14      8.09 o
   2   1  26       73.89       45.49     12.75 o
   3   1  26        4.57      -14.52      9.68 o
   4   1  26        1.10      -16.20     10.80 o
   5   1  26        4.32      -13.30      8.86 o
   6   1  26       21.52        3.05     11.80 o
   0   2  26       27.19        9.37     13.84 o
   1   2  26        7.53      -11.78     12.09 o
   2   2  26       16.89       -9.36     10.01 o
   3   2  26        5.30      -17.86     11.91 o
   4   2  26        5.11      -20.39     13.59 o
   5   2  26        9.58      -14.63      9.76 o
   1   3  26        4.65       -6.58     18.06 o
   2   0  27        9.79      -25.22     16.82 o
   4   0  27       14.31        3.74     20.16 o
   0   1  27       30.20       25.68     25.59 o
   1   1  27        0.97      -16.23     10.82 o
   2   1  27        7.78      -19.80     13.22 o
   3   1  27        6.28      -23.05     15.37 o
   4   1  27        5.60      -16.55     11.04 o
   1   2  27        1.70       -6.04     10.15 o
   2   2  27        4.68        7.30     21.16 o
 
